# Supplementary material for: Long non-coding RNAs involved in the regulatory network during porcine pre-implantation embryonic development and iPSC induction
Source: Sci Rep. 2018 Apr 27;8:6649. doi: 10.1038/s41598-018-24863-5 (PMC5923264; doi:10.1038/s41598-018-24863-5)
Supplement: Supplementary file 2 — Supplementary_Table 1-11 [file 41598_2018_24863_MOESM2_ESM.xlsx]

## Sheet: Supplementary Table 1
Supplementary Table 1 - qPCR primer of tested lncRNAs
Porcine LncRNA	Primer Sequence（5'-3'）
XLOC_115488-1-F	AATCTCTTTGCTCGGCTGGC
XLOC_115488-1-R	CACTGGGAGGTTCAAGCTTCT
XLOC_165754-1-F	AACGAGGACATCAGTTCAGTATGC
XLOC_165754-1-R	TTTCAATAATGTAGTCGATTCCCCA
XLOC_065249-2-F	AAGACAGTTGCAGAGAGGCC
XLOC_065249-2-R	TGAGGGTCGGGCTGATAGAA
XLOC_125315-2-F	TTGAACCCGTGTCGAAGCAT
XLOC_125315-2-R	CACTTTTCCATCAGGGCGGT
XLOC_142108-2-F	TGTACTCAGATTCCCACAGTCAG
XLOC_142108-2-R	ACGGTGGACCTCTCTTTGTC
XLOC_173736-2-F	GGTGTACAGACGGGCTTAGG
XLOC_173736-2-R	TCCGAGCAAATTCAGCCCAT
XLOC_093657-4-F	CATGCCCAACCTAGGACCAA
XLOC_093657-4-R	TCAAGCAGAGATTCAAACGCAG
XLOC_046363-3-F	GTTGCTGTCCACGTTTGACC
XLOC_046363-3-R	GCTGTGCTCTCCTGGGAATT
XLOC_093972-3-F	CTGGCTTTTCCCTGTTGCAC
XLOC_093972-3-R	TTCCTGAGCGTTGCCTGAAT
XLOC_118695-3-F	GTGGGCAATTTGGGGAGTCT
XLOC_118695-3-R	CTCTGCCAAGGTCAGGTCTG
XLOC_154444-3-F	GTGGCGCGAATTTGGTACTG
XLOC_154444-3-R	CCCTCTCAGCCTCCTCTTCT
XLOC_173449-4-F	TGCCCTCCAACACACCAAAT
XLOC_173449-4-R	ACACGATACTGTGTCTGGGG
XLOC_173736-3-F	TCCTCTCTTCGTAGCCTCCC
XLOC_173736-3-R	GTGTGTGTGTGTGTGCAGTG
XLOC_039808-2-F	TAGCCGGAATTGGACTTCGG
XLOC_039808-2-R	CCTCAACGTCTGGGACCAAA
XLOC_155935-1-F	TGTCCACAGGCCATAACAGG
XLOC_155935-1-R	CAATGCAGCCTGGTCACAAC

## Sheet: Supplementary Table 2
Supplementary Table 2 - Designing of siRNA
Pig lncRNA（siRNA）	Sequence
	sense（5'-3'）	antisense（5'-3'）
XLOC_126976-sus-509	GGUUGACAGCCACUUCCAATT	UUGGAAGUGGCUGUCAACCTT
XLOC_126976-sus-710	CCAUGGCUAUUGUAGGGUATT	UACCCUACAAUAGCCAUGGTT
XLOC_126976-sus-826	GGCAAGAGCCAAAGCUACUTT	AGUAGCUUUGGCUCUUGCCTT
XLOC_040563-sus-120	GGUCACAGUCACUUGCCUATT	UAGGCAAGUGACUGUGACCTT
XLOC_040563-sus-567	GCCGGGCAACUAAGAGAUUTT	AAUCUCUUAGUUGCCCGGCTT
XLOC_040563-sus-988	GCUGAAAUGCUGCCUGGAATT	UUCCAGGCAGCAUUUCAGCTT
XLOC_112625-sus-80	GCCUGUGACUUUCCUUCAATT	UUGAAGGAAAGUCACAGGCTT
XLOC_112625-sus-280	GGCUAAGGUUUGUCCAGUATT	UACUGGACAAACCUUAGCCTT
XLOC_112625-sus-362	CCCGAGGAGGUCACAUAAUTT	AUUAUGUGACCUCCUCGGGTT
XLOC_163317-sus-451	CCAUAGAGGCUCCUUUAUUTT	AAUAAAGGAGCCUCUAUGGTT
XLOC_163317-sus-1114	CCUGUUAUGCUACCCUUAUTT	AUAAGGGUAGCAUAACAGGTT
XLOC_163317-sus-1443	GGUGGUGGUGAGUGAAUAATT	UUAUUCACUCACCACCACCTT

## Sheet: Supplementary Table 3
Supplementary Table 3 - 4-8c differential expressed genes
Ensembl ID	p-value(4-cell vs. 8-cell)	Log2 Fold-Change(4-cell vs. 8-cell)
ENSSSCG00000020013	5.69e-20	1.30704
ENSSSCG00000012035	9.87e-09	15.4597
ENSSSCG00000001612	1.54e-08	8.62716
ENSSSCG00000019416	2.01e-08	-3.41077
ENSSSCG00000013490	3.94e-08	-22200000000
ENSSSCG00000009384	1.59e-07	-9850000000000000
ENSSSCG00000003135	1.63e-07	-32.4309
ENSSSCG00000001474	1.82e-07	-1640000
ENSSSCG00000000189	5.4e-07	-4.68e+16
ENSSSCG00000009579	9.33e-07	-6.06e+30
ENSSSCG00000017069	1.08e-06	62.2274
ENSSSCG00000016385	1.54e-06	11.2468
ENSSSCG00000006572	1.63e-06	-34.9149
ENSSSCG00000009020	2.2e-06	87538.6
ENSSSCG00000005053	2.31e-06	-1540000
ENSSSCG00000004967	3.37e-06	-19900000
ENSSSCG00000006627	4.85e-06	-1808.42
ENSSSCG00000017858	5.02e-06	3.51498
ENSSSCG00000008713	1.07e-05	5.29792
ENSSSCG00000005369	1.54e-05	-129468
ENSSSCG00000001641	2.69e-05	-6280000
ENSSSCG00000014399	3.72e-05	-52.055
ENSSSCG00000003569	4.54e-05	-678000000
ENSSSCG00000001948	4.91e-05	-325000000000
ENSSSCG00000011115	5.45e-05	-1321.78
ENSSSCG00000020585	5.52e-05	1.26694
ENSSSCG00000015282	5.84e-05	-345000000000000
ENSSSCG00000020633	6.21e-05	-1.33462
ENSSSCG00000011834	6.21e-05	-1.03477
ENSSSCG00000001591	6.26e-05	-32.7656
ENSSSCG00000018157	6.49e-05	1.27178
ENSSSCG00000019280	6.49e-05	1.21164
ENSSSCG00000013153	6.49e-05	1.02693
ENSSSCG00000004529	6.53e-05	-22.2398
ENSSSCG00000013258	7.07e-05	-47800000000000
ENSSSCG00000008041	7.88e-05	-4.68519
ENSSSCG00000014907	8.05e-05	-58800000
ENSSSCG00000016416	8.3e-05	-3.69671
ENSSSCG00000010143	8.94e-05	-1000000
ENSSSCG00000016771	9.38e-05	31.4062
ENSSSCG00000007830	9.39e-05	-1.18e+28
ENSSSCG00000009232	9.73e-05	-4.41e+26
ENSSSCG00000003318	9.89e-05	-50100000000000
ENSSSCG00000000941	0.000100317	-218.059
ENSSSCG00000000378	0.000106163	-1.02184
ENSSSCG00000006195	0.000107481	-12163.1
ENSSSCG00000002783	0.000108124	21.9106
ENSSSCG00000015632	0.000109626	258.451
ENSSSCG00000005301	0.000113915	589.962
ENSSSCG00000010601	0.000115877	28.1293
ENSSSCG00000000735	0.000121161	-2890000000000
ENSSSCG00000008895	0.000131199	-156000000
ENSSSCG00000011495	0.000131339	1700.63
ENSSSCG00000014588	0.00013173	1.11564
ENSSSCG00000000843	0.000134171	-314000000000000
ENSSSCG00000002719	0.000135048	-335.672
ENSSSCG00000001070	0.000141442	-4.71e+18
ENSSSCG00000005812	0.000148459	1.03916
ENSSSCG00000019406	0.000151964	-1.32674
ENSSSCG00000007324	0.000155333	-1.23614
ENSSSCG00000007471	0.000162217	-363000000000000
ENSSSCG00000001577	0.000162543	-1380000
ENSSSCG00000008047	0.000164795	-5470000000
ENSSSCG00000012027	0.000170597	-519.846
ENSSSCG00000008728	0.000173897	-33651.8
ENSSSCG00000013764	0.000179605	-993.729
ENSSSCG00000010799	0.000181017	-2639.74
ENSSSCG00000009445	0.000184392	-4.53e+33
ENSSSCG00000006670	0.000184641	-7.89373
ENSSSCG00000007759	0.000185364	-391000000000
ENSSSCG00000003812	0.000193742	-5.43e+32
ENSSSCG00000012989	0.000194994	-7744.56
ENSSSCG00000019755	0.000197564	122000000
ENSSSCG00000001464	0.00021377	-2.34452
ENSSSCG00000011293	0.000216638	-5e+28
ENSSSCG00000006000	0.00021738	-3.71281
ENSSSCG00000000671	0.000218449	6990000000
ENSSSCG00000003996	0.000235197	-6.914
ENSSSCG00000001600	0.000235834	-1.08023
ENSSSCG00000005629	0.000248234	-279000000
ENSSSCG00000015452	0.00025552	20.9244
ENSSSCG00000008548	0.000260207	-3.41e+19
ENSSSCG00000013867	0.000274095	-142.475
ENSSSCG00000017308	0.000275677	-44900000
ENSSSCG00000008191	0.000279369	-837915
ENSSSCG00000013862	0.00028586	-2.41e+19
ENSSSCG00000012084	0.000291709	-2.77209
ENSSSCG00000010672	0.000294666	-281.281
ENSSSCG00000013255	0.000301497	-1.76074
ENSSSCG00000015072	0.000305532	-407.517
ENSSSCG00000002345	0.000309115	-8.09e+18
ENSSSCG00000015197	0.000318615	-1.35e+26
ENSSSCG00000005641	0.000323061	-134.247
ENSSSCG00000002490	0.000328824	-1620.11
ENSSSCG00000015123	0.000334903	-1.18852
ENSSSCG00000011162	0.000361657	35.7771
ENSSSCG00000016163	0.000362902	-29.2363
ENSSSCG00000011487	0.000365569	3.87e+25
ENSSSCG00000009155	0.000368584	-495000000000
ENSSSCG00000007594	0.000372596	2.04144
ENSSSCG00000007074	0.000376246	15100000000
ENSSSCG00000011985	0.000384579	19.8921
ENSSSCG00000002991	0.000399937	18.0468
ENSSSCG00000002970	0.00041769	-2220000000000000
ENSSSCG00000003143	0.000422836	-5876.04
ENSSSCG00000009328	0.000424077	-38600000
ENSSSCG00000005219	0.000425571	-11000000000000
ENSSSCG00000011745	0.000425963	-154000000
ENSSSCG00000009769	0.00042597	3711.96
ENSSSCG00000012516	0.000426117	489220
ENSSSCG00000017529	0.000437941	-376579
ENSSSCG00000008381	0.000442947	-3.67e+16
ENSSSCG00000008214	0.000454359	463.155
ENSSSCG00000011264	0.000454407	-7.35e+23
ENSSSCG00000013454	0.000455329	-26619
ENSSSCG00000017884	0.000466059	-3350000
ENSSSCG00000006809	0.000472539	-1795.79
ENSSSCG00000004767	0.000480306	-9.64e+17
ENSSSCG00000013462	0.000489869	2.32679
ENSSSCG00000011678	0.000505694	-3265.35
ENSSSCG00000014369	0.000516743	-1107
ENSSSCG00000006508	0.000523685	-16.9878
ENSSSCG00000010516	0.000532351	229565
ENSSSCG00000008261	0.000547438	-7.65e+26
ENSSSCG00000001002	0.000551818	-4590000000
ENSSSCG00000003718	0.000556354	-3.44e+25
ENSSSCG00000017800	0.000560633	5.71e+30
ENSSSCG00000012685	0.000562222	3470000000000000
ENSSSCG00000015946	0.000572504	6.87e+17
ENSSSCG00000003306	0.000573166	-584000000000
ENSSSCG00000003354	0.000611569	-1.01e+26
ENSSSCG00000004678	0.000614538	1.33132
ENSSSCG00000010628	0.000619388	17.3455
ENSSSCG00000000436	0.000621912	-240.698
ENSSSCG00000013523	0.000622905	-6e+21
ENSSSCG00000019841	0.000626764	5.43003
ENSSSCG00000003247	0.000642253	3.00627
ENSSSCG00000001561	0.000650657	67908.8
ENSSSCG00000010159	0.000662745	-7.66855
ENSSSCG00000016436	0.00069873	-20373.8
ENSSSCG00000010239	0.000715298	-20900000
ENSSSCG00000010223	0.00072056	-35380.1
ENSSSCG00000006763	0.000735639	-4.87e+17
ENSSSCG00000011473	0.000737463	7.08e+26
ENSSSCG00000004606	0.000750733	8.78306
ENSSSCG00000011637	0.000765658	-674000000000
ENSSSCG00000016548	0.000802314	131152
ENSSSCG00000005245	0.000814654	-8.02e+26
ENSSSCG00000018963	0.000823878	1.31784
ENSSSCG00000005470	0.000824257	6.25e+20
ENSSSCG00000017548	0.000824296	1.50935
ENSSSCG00000007421	0.000834567	30554.3
ENSSSCG00000017278	0.00083479	1250000
ENSSSCG00000005697	0.000851024	-3250000000
ENSSSCG00000004877	0.000870539	-38200000
ENSSSCG00000004734	0.000879441	247.405
ENSSSCG00000009419	0.000887807	931.868
ENSSSCG00000014074	0.000907448	10700000
ENSSSCG00000003242	0.000911254	-2043.96
ENSSSCG00000001129	0.000967219	-102.968
ENSSSCG00000014318	0.0010306	-338.662
ENSSSCG00000015589	0.00103952	32.1845
ENSSSCG00000015792	0.00106172	3050000
ENSSSCG00000009663	0.00106683	-65501.5
ENSSSCG00000007603	0.00108815	-14700000
ENSSSCG00000010864	0.00109427	-4.92984
ENSSSCG00000016909	0.00110134	2.46294
ENSSSCG00000005962	0.00110324	1.02716
ENSSSCG00000002805	0.00111636	1.12e+22
ENSSSCG00000014405	0.0011273	15.4958
ENSSSCG00000013819	0.00114605	1.03773
ENSSSCG00000010521	0.00116113	-5.87e+23
ENSSSCG00000006039	0.00117049	-20.2589
ENSSSCG00000004899	0.0011783	-1040000
ENSSSCG00000001500	0.00118128	-27.8921
ENSSSCG00000001029	0.00118385	42900000000000
ENSSSCG00000007664	0.00120094	-703000000
ENSSSCG00000012890	0.00123323	-11000000000
ENSSSCG00000015851	0.00126687	-6230000
ENSSSCG00000010012	0.00131889	-7.67e+31
ENSSSCG00000002767	0.00132024	9.7044
ENSSSCG00000006003	0.00133828	70.0794
ENSSSCG00000004311	0.00135238	-1040000000
ENSSSCG00000000749	0.00139361	1.62278
ENSSSCG00000006751	0.00139473	193000000000000
ENSSSCG00000011603	0.00140577	-2857.61
ENSSSCG00000002933	0.00140843	-574.785
ENSSSCG00000016711	0.00147394	-301019
ENSSSCG00000006709	0.0014939	2.77758
ENSSSCG00000015375	0.00152424	77.7018
ENSSSCG00000012729	0.00153851	3.58e+30
ENSSSCG00000012586	0.00154508	156.238
ENSSSCG00000000271	0.0015625	8.06737
ENSSSCG00000005150	0.00157449	-10.7378
ENSSSCG00000017752	0.00158198	-5.45e+31
ENSSSCG00000000030	0.00158959	1996.76
ENSSSCG00000017708	0.0016384	-629.032
ENSSSCG00000005728	0.00164169	-2.14501
ENSSSCG00000003217	0.00169064	-13300000000
ENSSSCG00000018367	0.00170054	-1.83161
ENSSSCG00000013495	0.0017067	-15.9297
ENSSSCG00000009972	0.00172963	27543.2
ENSSSCG00000014069	0.00173362	-1.78e+20
ENSSSCG00000004693	0.00176002	-3.04e+18
ENSSSCG00000017258	0.00176457	193.846
ENSSSCG00000004821	0.00177161	-7045.22
ENSSSCG00000006096	0.00178867	-122000000
ENSSSCG00000011639	0.00179083	1.02e+20
ENSSSCG00000003984	0.00179244	-2.31e+35
ENSSSCG00000003445	0.00180098	5.44867
ENSSSCG00000017881	0.00180882	-11.716
ENSSSCG00000004996	0.00182565	272.623
ENSSSCG00000017791	0.0018363	51.0773
ENSSSCG00000017161	0.0018459	-30500000
ENSSSCG00000001695	0.00185632	-14500000
ENSSSCG00000004171	0.00186124	-1.01997
ENSSSCG00000015982	0.0018635	-4550000000000
ENSSSCG00000006628	0.00191151	-179.7
ENSSSCG00000004636	0.00194495	2.4323
ENSSSCG00000009965	0.00194666	1.10332
ENSSSCG00000006308	0.00196444	-1.02e+24
ENSSSCG00000015305	0.00196732	6089.36
ENSSSCG00000013270	0.00196856	177132
ENSSSCG00000011120	0.00199281	1.06046
ENSSSCG00000014172	0.00200917	1.40388
ENSSSCG00000005722	0.00200972	970.758
ENSSSCG00000012519	0.00202961	-1.00684
ENSSSCG00000008302	0.00206865	14.7818
ENSSSCG00000011257	0.00209301	-6.83e+17
ENSSSCG00000015378	0.00210301	-4.97011
ENSSSCG00000001520	0.00211236	-3.22e+16
ENSSSCG00000017951	0.00225527	107.204
ENSSSCG00000012883	0.00225845	-1.79391
ENSSSCG00000019338	0.00226006	-1.23285
ENSSSCG00000004394	0.0022659	1.29e+37
ENSSSCG00000014051	0.00228838	-748000000
ENSSSCG00000005343	0.00229634	3.13e+28
ENSSSCG00000010385	0.00231842	-35100000
ENSSSCG00000013471	0.00232961	-146438
ENSSSCG00000004148	0.00234238	5.17e+16
ENSSSCG00000000703	0.00234376	-1270000000
ENSSSCG00000011074	0.00235951	10.0737
ENSSSCG00000006676	0.00236	-2.93216
ENSSSCG00000012740	0.00237429	7.63532
ENSSSCG00000005995	0.00240699	134.696
ENSSSCG00000004246	0.00246131	-33799.3
ENSSSCG00000010174	0.00247225	-162537
ENSSSCG00000008130	0.00247669	-1.97e+34
ENSSSCG00000009842	0.00248742	731000000
ENSSSCG00000013003	0.00251112	-126000000000000
ENSSSCG00000007046	0.00253216	-3.14e+37
ENSSSCG00000002411	0.00254365	-3.87e+22
ENSSSCG00000005657	0.00254657	-35.2187
ENSSSCG00000012397	0.00256138	-22500000000
ENSSSCG00000015137	0.00256921	-2.48131
ENSSSCG00000008943	0.00257607	77.389
ENSSSCG00000011386	0.00267825	-1340000000
ENSSSCG00000018025	0.00270684	-5.15e+22
ENSSSCG00000001429	0.00275576	-6.55265
ENSSSCG00000007979	0.00278451	-8470000000000000
ENSSSCG00000017942	0.00278488	-3.2e+25
ENSSSCG00000010249	0.00279084	3.13e+17
ENSSSCG00000007692	0.00279834	11764.8
ENSSSCG00000011169	0.0028083	-14500000000000
ENSSSCG00000005091	0.00282703	-1.11105
ENSSSCG00000001834	0.00283535	-2770000
ENSSSCG00000000137	0.00286632	-11400000
ENSSSCG00000008352	0.00289553	2.18e+26
ENSSSCG00000012037	0.00290295	-2490000000000
ENSSSCG00000004323	0.00290356	3.49451
ENSSSCG00000012878	0.00292399	-194087
ENSSSCG00000003320	0.00296113	-14.0469
ENSSSCG00000013943	0.00298804	-1160000
ENSSSCG00000007619	0.00301295	-319.193
ENSSSCG00000004757	0.00301322	-33700000
ENSSSCG00000012749	0.00301574	1.12854
ENSSSCG00000017685	0.00301628	1.10458
ENSSSCG00000005419	0.00306735	-1.0635
ENSSSCG00000010708	0.00308355	-1410000
ENSSSCG00000005620	0.00308728	1.12124
ENSSSCG00000001767	0.00311755	-914923
ENSSSCG00000013227	0.00315359	1090000000000
ENSSSCG00000019046	0.00316451	-1.86e+25
ENSSSCG00000016280	0.00317565	-2.09e+19
ENSSSCG00000009989	0.00319452	1.11028
ENSSSCG00000000976	0.0032068	369.924
ENSSSCG00000006927	0.00328624	7.73219
ENSSSCG00000006210	0.00329369	-166.385
ENSSSCG00000000104	0.00331326	-5.72e+33
ENSSSCG00000014931	0.00331808	-1.47e+36
ENSSSCG00000016612	0.00331972	1.71607
ENSSSCG00000020068	0.00332342	-2.65171
ENSSSCG00000000583	0.00335024	-748940
ENSSSCG00000006669	0.0033687	-9.585
ENSSSCG00000016073	0.00340098	-36.3422
ENSSSCG00000003473	0.00343045	-7274.07
ENSSSCG00000005919	0.00344815	-8.04582
ENSSSCG00000008696	0.00347085	1.20027
ENSSSCG00000016056	0.00354039	18.4766
ENSSSCG00000000939	0.00358502	16.1212
ENSSSCG00000000837	0.00368657	67.1009
ENSSSCG00000004563	0.00373423	-2.32e+35
ENSSSCG00000014567	0.00374413	1.84373
ENSSSCG00000002884	0.00384212	-5.27e+16
ENSSSCG00000017959	0.00384824	1.19182
ENSSSCG00000008209	0.00386641	-1.2666
ENSSSCG00000017040	0.00388037	2.25e+38
ENSSSCG00000009125	0.00390037	7.60964
ENSSSCG00000013399	0.00391996	-1130000000
ENSSSCG00000016994	0.00392502	4.79e+36
ENSSSCG00000004297	0.00397237	1.10065
ENSSSCG00000015480	0.00399173	-5.94911
ENSSSCG00000011352	0.00402153	-11177.9
ENSSSCG00000001208	0.00407017	2.57146
ENSSSCG00000001642	0.00409015	-119.128
ENSSSCG00000003839	0.00413186	218101
ENSSSCG00000004634	0.0041343	8.65893
ENSSSCG00000005983	0.00417674	-449.286
ENSSSCG00000016559	0.00419453	15.4571
ENSSSCG00000010531	0.00419966	125.463
ENSSSCG00000007755	0.00420336	-2.76446
ENSSSCG00000000927	0.00421856	-1480000000
ENSSSCG00000006291	0.00424624	-1.28203
ENSSSCG00000013663	0.00427437	-27143.8
ENSSSCG00000010757	0.00427482	-12700000
ENSSSCG00000020024	0.00429402	-4290000000000
ENSSSCG00000012572	0.00436322	-4.65698
ENSSSCG00000001481	0.00438633	3.86635
ENSSSCG00000013450	0.00450964	-7.16e+24
ENSSSCG00000015924	0.00455763	1690000000
ENSSSCG00000001998	0.00456725	9.24e+16
ENSSSCG00000017833	0.00456986	255000000000000
ENSSSCG00000005636	0.00458365	-15.5008
ENSSSCG00000017351	0.00462835	-3.4306
ENSSSCG00000018139	0.0046571	1.11762
ENSSSCG00000004792	0.00465763	3.05008
ENSSSCG00000001562	0.00472886	-2540000000
ENSSSCG00000000167	0.00475177	104.008
ENSSSCG00000018764	0.00479237	1.66302
ENSSSCG00000012103	0.00479681	-2110000
ENSSSCG00000001136	0.0048232	-74.7851
ENSSSCG00000012442	0.00486522	2920000
ENSSSCG00000019813	0.0048906	1.22867
ENSSSCG00000013853	0.00489386	2.16e+35
ENSSSCG00000002509	0.00490287	-603.501
ENSSSCG00000014337	0.0049222	-7800000000
ENSSSCG00000005340	0.00493124	59.0097
ENSSSCG00000000955	0.00493385	-29400000
ENSSSCG00000005986	0.0049462	-1.06141
ENSSSCG00000002538	0.00495165	-10.6589
ENSSSCG00000019489	0.00498425	-1.14047
ENSSSCG00000008756	0.00498571	-2901.25
ENSSSCG00000016865	0.00501645	-3.41e+33
ENSSSCG00000014597	0.00504074	1.42399
ENSSSCG00000012955	0.00505691	17.2566
ENSSSCG00000016532	0.00521646	475000000000
ENSSSCG00000018329	0.00523061	-39.5281
ENSSSCG00000002773	0.00526418	-12302.5
ENSSSCG00000006734	0.00531662	1.10446
ENSSSCG00000001503	0.00533344	-1660000000000000
ENSSSCG00000012465	0.00534059	1.20725
ENSSSCG00000012648	0.0053637	1.11034
ENSSSCG00000017832	0.00536671	17375.7
ENSSSCG00000019376	0.00537011	1.35832
ENSSSCG00000002281	0.00541728	4960000
ENSSSCG00000013604	0.00545085	-351541
ENSSSCG00000003077	0.00551284	-11.3761
ENSSSCG00000006065	0.00551891	2.8e+22
ENSSSCG00000005130	0.00552412	-3.66e+22
ENSSSCG00000018263	0.00556211	1.49791
ENSSSCG00000013116	0.00557381	-95020.8
ENSSSCG00000003326	0.00561459	-15.1018
ENSSSCG00000008075	0.00564374	-57499.7
ENSSSCG00000004774	0.00564913	-44.1985
ENSSSCG00000003435	0.00571094	-434000000000
ENSSSCG00000020455	0.00577125	-1.52573
ENSSSCG00000009776	0.00582374	-3.54e+16
ENSSSCG00000016527	0.00583263	-162.772
ENSSSCG00000009982	0.00589638	-1.20521
ENSSSCG00000017949	0.00589866	-2.26e+28
ENSSSCG00000000095	0.00594063	-1.81065
ENSSSCG00000016183	0.00594857	1.71988
ENSSSCG00000006236	0.00598008	253000000000000
ENSSSCG00000011573	0.00603547	-1.11588
ENSSSCG00000004658	0.00605066	2.12613
ENSSSCG00000000702	0.0060601	82.9557
ENSSSCG00000016251	0.00608014	1.05564
ENSSSCG00000001473	0.00610632	-6.19383
ENSSSCG00000017039	0.00611095	5.19e+18
ENSSSCG00000015871	0.00611615	1070000
ENSSSCG00000006545	0.00617893	-1.83882
ENSSSCG00000006832	0.00627634	-4.66e+35
ENSSSCG00000009394	0.0062894	3.62953
ENSSSCG00000002789	0.00629271	-76561.1
ENSSSCG00000015917	0.0062987	1.37243
ENSSSCG00000013022	0.00630969	-189000000
ENSSSCG00000002308	0.0063205	6599.16
ENSSSCG00000003764	0.00642497	10.2181
ENSSSCG00000008424	0.00644037	-4.61e+20
ENSSSCG00000002342	0.00656834	-19556.3
ENSSSCG00000020091	0.0065716	1.31532
ENSSSCG00000012583	0.00657521	-1.14939
ENSSSCG00000003897	0.00658785	1200
ENSSSCG00000005887	0.00668481	1.04031
ENSSSCG00000012491	0.00669724	77.3722
ENSSSCG00000013557	0.00679202	-1.06346
ENSSSCG00000002288	0.00681246	4910000000
ENSSSCG00000003097	0.00684655	2.53604
ENSSSCG00000019659	0.00686411	1.20226
ENSSSCG00000006466	0.00690231	-4.81625
ENSSSCG00000004883	0.00691797	1.13487
ENSSSCG00000000032	0.00700002	2.63886
ENSSSCG00000005211	0.00701622	1290000
ENSSSCG00000014866	0.00703355	10.1882
ENSSSCG00000016608	0.00704184	5.49217
ENSSSCG00000002097	0.00707185	1.14363
ENSSSCG00000005198	0.00717367	6073.21
ENSSSCG00000018169	0.00720764	2.49511
ENSSSCG00000001940	0.00720998	-135.781
ENSSSCG00000015832	0.00725249	6.26e+22
ENSSSCG00000013899	0.00725253	1988.05
ENSSSCG00000017983	0.00728205	-460000000000
ENSSSCG00000017684	0.0073486	1.33435
ENSSSCG00000020378	0.00738949	-1.37306
ENSSSCG00000018830	0.0073902	1.38107
ENSSSCG00000014929	0.00743925	-38967.1
ENSSSCG00000005703	0.00747244	-3895.58
ENSSSCG00000014171	0.00747479	2.22681
ENSSSCG00000016068	0.00747877	5.16305
ENSSSCG00000015712	0.00761648	4821.3
ENSSSCG00000002123	0.00766695	1.06049
ENSSSCG00000015315	0.00767762	18.5976
ENSSSCG00000009027	0.00768066	-22100000000
ENSSSCG00000007333	0.00768489	-1.0721
ENSSSCG00000013218	0.00770233	1.11894
ENSSSCG00000010140	0.00773304	-28.1048
ENSSSCG00000014000	0.00775352	-6.91346
ENSSSCG00000000427	0.00778425	-1.01744
ENSSSCG00000001841	0.00778847	1.54023
ENSSSCG00000011864	0.00783892	4.73e+24
ENSSSCG00000006879	0.00786057	-3778.23
ENSSSCG00000016043	0.00787166	-24.6462
ENSSSCG00000000713	0.00787644	7.38812
ENSSSCG00000009702	0.00788881	5.18e+29
ENSSSCG00000001131	0.00797457	31.0343
ENSSSCG00000001337	0.00799234	1.05831
ENSSSCG00000009999	0.00799832	-1.44e+26
ENSSSCG00000008966	0.00801228	-1.58e+38
ENSSSCG00000012545	0.00804338	1.31869
ENSSSCG00000017915	0.00806799	-6820000
ENSSSCG00000008797	0.00810441	3262.97
ENSSSCG00000001970	0.00815545	12.4629
ENSSSCG00000016848	0.00819428	129000000000
ENSSSCG00000017745	0.00827952	497.56
ENSSSCG00000015115	0.00828682	779.899
ENSSSCG00000014901	0.00833663	-1505.4
ENSSSCG00000003641	0.00834186	1.02e+28
ENSSSCG00000009707	0.00840855	-1.08389
ENSSSCG00000014960	0.00841499	-9.57735
ENSSSCG00000015410	0.00852169	-5240000000
ENSSSCG00000001614	0.00858503	-16300000
ENSSSCG00000017206	0.00862032	-2.82e+22
ENSSSCG00000010147	0.0087391	3.29e+16
ENSSSCG00000002480	0.00883641	1.23637
ENSSSCG00000004681	0.00885728	-1.1536
ENSSSCG00000001922	0.00891204	92.8953
ENSSSCG00000016201	0.00898604	18.2158
ENSSSCG00000017127	0.00899886	-6710000
ENSSSCG00000007526	0.00900389	-1.38045
ENSSSCG00000020080	0.00905298	1.59547
ENSSSCG00000014126	0.00906515	196.97
ENSSSCG00000014001	0.00911338	1.09217
ENSSSCG00000017868	0.0092006	-3997.9
ENSSSCG00000003017	0.00930036	-1.93637
ENSSSCG00000011841	0.00939242	-20000000000
ENSSSCG00000008549	0.00941362	-7876.67
ENSSSCG00000004009	0.00944369	-2.89474
ENSSSCG00000005613	0.00954476	59.209
ENSSSCG00000013154	0.00955721	-6580000
ENSSSCG00000007800	0.00959336	-7.07423
ENSSSCG00000008988	0.00961242	-1348.12
ENSSSCG00000008721	0.00961693	-1.8346
ENSSSCG00000009946	0.0096893	-71700000000
ENSSSCG00000005355	0.00969402	164000000
ENSSSCG00000017799	0.00974416	-536000000
ENSSSCG00000018259	0.00983613	1.24364
ENSSSCG00000019885	0.00985413	-1.55069
ENSSSCG00000005585	0.00987114	5317.16
ENSSSCG00000019439	0.00988736	1.33984
ENSSSCG00000008236	0.00989543	1.16e+29
ENSSSCG00000010915	0.00998088	-3.08595
ENSSSCG00000010173	0.0100241	-7700000000
ENSSSCG00000015938	0.0101083	-6.96e+35
ENSSSCG00000009993	0.0101667	-8.55789
ENSSSCG00000004123	0.0102217	2.5335
ENSSSCG00000013592	0.0102446	-130431
ENSSSCG00000012911	0.0103083	-30.5107
ENSSSCG00000007785	0.0103253	-2.43497
ENSSSCG00000003090	0.010351	-6.12e+27
ENSSSCG00000013869	0.0103641	-1.76442
ENSSSCG00000003631	0.0103646	-3.44e+18
ENSSSCG00000004206	0.0103985	250.538
ENSSSCG00000009099	0.0104387	10.2542
ENSSSCG00000014397	0.010463	-13492.4
ENSSSCG00000003195	0.0104776	-2980000000000000
ENSSSCG00000017483	0.0104794	-2.30793
ENSSSCG00000012660	0.0104934	27749.9
ENSSSCG00000012203	0.0105675	89352.5
ENSSSCG00000011518	0.0106423	83214.4
ENSSSCG00000004731	0.0106702	101380
ENSSSCG00000002248	0.0106713	1.01332
ENSSSCG00000004381	0.0106719	21.8669
ENSSSCG00000001178	0.0107171	-2400000
ENSSSCG00000004196	0.0107434	-37.5549
ENSSSCG00000017830	0.0107466	3.86715
ENSSSCG00000017055	0.0107673	2086.2
ENSSSCG00000012712	0.0107739	1.11551
ENSSSCG00000000437	0.0108158	-1.06398
ENSSSCG00000011983	0.0108748	1.08452
ENSSSCG00000004383	0.0108766	-878000000000
ENSSSCG00000012267	0.0108809	4.96927
ENSSSCG00000011265	0.0109664	1.20397
ENSSSCG00000017956	0.0110025	210.345
ENSSSCG00000005847	0.0110124	-1.18831
ENSSSCG00000016838	0.011074	1.16837
ENSSSCG00000007475	0.0110896	-4.59e+19
ENSSSCG00000018574	0.0111199	79330.9
ENSSSCG00000009294	0.0111489	-3.09379
ENSSSCG00000003395	0.01119	-1.34393
ENSSSCG00000006406	0.0113514	1.10457
ENSSSCG00000014792	0.0114935	-7.42793
ENSSSCG00000008772	0.0115345	-17500000000000
ENSSSCG00000007432	0.0116839	-156000000000
ENSSSCG00000002784	0.0117011	1.77617
ENSSSCG00000002651	0.0117095	-2.23e+20
ENSSSCG00000010865	0.0117579	-309.575
ENSSSCG00000010083	0.0117628	337000000000
ENSSSCG00000002570	0.0117761	-1.10095
ENSSSCG00000003334	0.0118787	-7.48e+32
ENSSSCG00000000178	0.0118909	-1.73e+26
ENSSSCG00000009535	0.0119237	-14800000
ENSSSCG00000003582	0.0119689	2.22528
ENSSSCG00000003191	0.0120335	-1780000000000
ENSSSCG00000004249	0.0121038	11.2123
ENSSSCG00000014193	0.0121383	-2.15687
ENSSSCG00000003551	0.0121489	4.65e+18
ENSSSCG00000010440	0.0122191	-137362
ENSSSCG00000008508	0.012252	17.0006
ENSSSCG00000016506	0.0122867	-3.70276
ENSSSCG00000002282	0.0122872	4533.17
ENSSSCG00000000235	0.0123051	1.63137
ENSSSCG00000014343	0.012353	-3765.29
ENSSSCG00000007327	0.0123935	-2.91e+18
ENSSSCG00000013872	0.0124323	1.28306
ENSSSCG00000007726	0.0124327	442.289
ENSSSCG00000003693	0.0124955	1.82207
ENSSSCG00000012411	0.0124963	2176.29
ENSSSCG00000006462	0.012685	-51496
ENSSSCG00000001974	0.0127147	83.9566
ENSSSCG00000012939	0.012735	-1578.05
ENSSSCG00000011066	0.0127422	-7.71e+37
ENSSSCG00000010418	0.0128219	-25900000000
ENSSSCG00000000560	0.0129208	286.638
ENSSSCG00000007712	0.0130128	-2.22e+25
ENSSSCG00000002760	0.0130586	-7.06e+19
ENSSSCG00000008595	0.013076	1.31784
ENSSSCG00000010041	0.0131733	1.06309
ENSSSCG00000017892	0.0132006	-3.83629
ENSSSCG00000012150	0.0132506	7.8e+19
ENSSSCG00000004101	0.0132616	243.508
ENSSSCG00000000635	0.0133068	31900000000
ENSSSCG00000009883	0.0133396	-1.23126
ENSSSCG00000014376	0.0133522	-3707.08
ENSSSCG00000005082	0.0133537	-5790.35
ENSSSCG00000002972	0.0133672	-319000000
ENSSSCG00000002500	0.0133896	-1.59517
ENSSSCG00000010138	0.0134136	6.16522
ENSSSCG00000007124	0.0134289	1.09639
ENSSSCG00000010220	0.0135662	78.2676
ENSSSCG00000014590	0.0135731	1.13747
ENSSSCG00000013522	0.0135786	-184000000
ENSSSCG00000000621	0.0136748	-36.5519
ENSSSCG00000003212	0.013698	-5820000
ENSSSCG00000009926	0.0137373	-5943.75
ENSSSCG00000005383	0.0137735	224.535
ENSSSCG00000002644	0.014049	-1.14898
ENSSSCG00000001139	0.0140796	-1050000000000000
ENSSSCG00000000208	0.0141225	-11782.2
ENSSSCG00000012794	0.0141328	-61800000000000
ENSSSCG00000010690	0.0141445	-880523
ENSSSCG00000008916	0.014153	-2.52228
ENSSSCG00000011349	0.0141916	2315.18
ENSSSCG00000009234	0.0142045	-1170000
ENSSSCG00000015203	0.0142057	-318.221
ENSSSCG00000016265	0.0142867	-1.08093
ENSSSCG00000003446	0.0142874	13.2355
ENSSSCG00000016623	0.0142875	2.20733
ENSSSCG00000008851	0.0143083	3.10657
ENSSSCG00000004530	0.014328	-1010000
ENSSSCG00000001124	0.014346	-7.53347
ENSSSCG00000015558	0.0143683	17212
ENSSSCG00000000386	0.0143924	1.15014
ENSSSCG00000013527	0.0144356	1.20397
ENSSSCG00000000647	0.0144411	1.72085
ENSSSCG00000007879	0.0145622	8860000000000000
ENSSSCG00000006996	0.0146248	270000000000
ENSSSCG00000015835	0.0146458	-16.2031
ENSSSCG00000013870	0.0146538	-157536
ENSSSCG00000016531	0.014689	-3230000
ENSSSCG00000014442	0.0146978	1.29794
ENSSSCG00000003054	0.0147085	524.407
ENSSSCG00000007542	0.0147536	-1.49967
ENSSSCG00000012923	0.0147767	-1.39014
ENSSSCG00000018319	0.014796	15.612
ENSSSCG00000000173	0.0148444	-728.111
ENSSSCG00000005456	0.0148958	-4.07782
ENSSSCG00000015843	0.0149166	115000000000
ENSSSCG00000001547	0.0149194	1.05478
ENSSSCG00000019760	0.0149852	2.41675
ENSSSCG00000012913	0.0152564	-8.3e+17
ENSSSCG00000013609	0.0152607	1.56296
ENSSSCG00000015784	0.0152778	-198.288
ENSSSCG00000014123	0.0152867	-83200000000
ENSSSCG00000000263	0.0153059	1.09307
ENSSSCG00000012059	0.015409	35628.7
ENSSSCG00000014246	0.0154366	2.1048
ENSSSCG00000015619	0.0154421	1.61664
ENSSSCG00000013367	0.015446	-92.1805
ENSSSCG00000007869	0.0154461	7.79016
ENSSSCG00000016089	0.0154622	2.06942
ENSSSCG00000012633	0.0155718	92528.9
ENSSSCG00000008475	0.0155726	3.67041
ENSSSCG00000008221	0.0156715	-3755.96
ENSSSCG00000001230	0.015825	-1125.12
ENSSSCG00000007349	0.0159311	-198930
ENSSSCG00000003895	0.0159707	318154
ENSSSCG00000018009	0.0160733	-4520000000000000
ENSSSCG00000001110	0.0161678	-5.54276
ENSSSCG00000000069	0.0161713	44300000000
ENSSSCG00000007075	0.0161747	-768.098
ENSSSCG00000015485	0.0162052	-127729
ENSSSCG00000009927	0.016224	-81.0664
ENSSSCG00000019493	0.0163088	-1.25345
ENSSSCG00000015766	0.0163554	1.47358
ENSSSCG00000010505	0.0163756	-2.43629
ENSSSCG00000008036	0.0164041	-99.6651
ENSSSCG00000012292	0.0164077	-4.19118
ENSSSCG00000017711	0.0164412	-8.42119
ENSSSCG00000006379	0.0164717	2.0837
ENSSSCG00000001074	0.0164752	14180.2
ENSSSCG00000014774	0.0165702	1.03798
ENSSSCG00000020399	0.0165703	-1.29665
ENSSSCG00000020533	0.0166086	-9.73261
ENSSSCG00000011889	0.0166118	-4.59e+20
ENSSSCG00000010945	0.0166304	-1920000000000000
ENSSSCG00000019680	0.0166481	1.49556
ENSSSCG00000017473	0.0166846	20.2135
ENSSSCG00000013403	0.0167184	-5.57489
ENSSSCG00000015717	0.0167315	-3.30463
ENSSSCG00000013149	0.0167344	1.24573
ENSSSCG00000004292	0.01674	-477000000
ENSSSCG00000016752	0.0167698	-2.76252
ENSSSCG00000010194	0.0167901	-6.48366
ENSSSCG00000016714	0.0168005	149413
ENSSSCG00000015274	0.0168479	1.07335
ENSSSCG00000013979	0.0168571	596.215
ENSSSCG00000011124	0.0168858	171.664
ENSSSCG00000007620	0.0169061	-465957
ENSSSCG00000007172	0.0170065	5.68908
ENSSSCG00000001416	0.0170166	-4.47267
ENSSSCG00000015817	0.0170204	131000000000000
ENSSSCG00000004902	0.0170523	9547.14
ENSSSCG00000003294	0.0170756	1.22868
ENSSSCG00000004523	0.0170853	-1180000
ENSSSCG00000012015	0.0171116	-1.76621
ENSSSCG00000018956	0.0172271	-9.61597
ENSSSCG00000006078	0.0172662	-21933.1
ENSSSCG00000019711	0.0172822	-1.1223
ENSSSCG00000011953	0.0172937	-3.58003
ENSSSCG00000001197	0.017316	-13071.6
ENSSSCG00000006185	0.0174402	1.59311
ENSSSCG00000013034	0.0174531	326.029
ENSSSCG00000015498	0.0175114	-4.19797
ENSSSCG00000001413	0.017529	-7.24e+35
ENSSSCG00000002249	0.0175447	-1.11815
ENSSSCG00000005354	0.0175462	465.36
ENSSSCG00000016079	0.0175781	1.4e+31
ENSSSCG00000008970	0.0175984	4.06555
ENSSSCG00000003205	0.017602	3.89742
ENSSSCG00000003241	0.0176232	-2.91181
ENSSSCG00000014912	0.0176265	-1.52947
ENSSSCG00000007433	0.0176342	-836000000
ENSSSCG00000011630	0.0177026	-1.80851
ENSSSCG00000002418	0.0177101	-15400000
ENSSSCG00000009476	0.0177643	91824.5
ENSSSCG00000004299	0.0177771	1.18074
ENSSSCG00000011014	0.0178105	1.72e+20
ENSSSCG00000010998	0.0178567	-44900000000
ENSSSCG00000004858	0.0179379	1.77594
ENSSSCG00000004829	0.0180632	-1.02341
ENSSSCG00000012503	0.0180976	-1.58439
ENSSSCG00000002371	0.0180991	6300000000000000
ENSSSCG00000008089	0.0181233	-99.6426
ENSSSCG00000015608	0.0181889	3.48079
ENSSSCG00000007047	0.0182192	-2847
ENSSSCG00000001792	0.0182462	59300000
ENSSSCG00000000741	0.0182579	2.66285
ENSSSCG00000019733	0.01826	730000000
ENSSSCG00000002739	0.0182867	-295.811
ENSSSCG00000014587	0.0183172	2.73788
ENSSSCG00000003793	0.0183298	-1.9598
ENSSSCG00000015008	0.0183325	-81172.9
ENSSSCG00000011641	0.0183571	6.60625
ENSSSCG00000015553	0.0183642	-2.47e+16
ENSSSCG00000002759	0.0183805	-3e+17
ENSSSCG00000007286	0.018437	-145.63
ENSSSCG00000002788	0.0185207	-139.192
ENSSSCG00000000185	0.0186102	-9836.62
ENSSSCG00000010664	0.0186564	1.70784
ENSSSCG00000015258	0.0186803	-1.88142
ENSSSCG00000010985	0.0187175	-1.19691
ENSSSCG00000005092	0.01872	1.58452
ENSSSCG00000002147	0.0187409	1.05016
ENSSSCG00000005914	0.0187782	-162.326
ENSSSCG00000013146	0.0187822	-1.90081
ENSSSCG00000015810	0.0187842	-38.3241
ENSSSCG00000017362	0.01879	-218.752
ENSSSCG00000005713	0.0188271	-5.50101
ENSSSCG00000007656	0.0189325	-19.3867
ENSSSCG00000015807	0.0189466	-1.56232
ENSSSCG00000003082	0.0189528	1.90356
ENSSSCG00000011527	0.0190196	1.45854
ENSSSCG00000004938	0.0190463	5.1531
ENSSSCG00000009242	0.0190716	-448975
ENSSSCG00000003892	0.0191009	3.05244
ENSSSCG00000012765	0.0191329	-1.2957
ENSSSCG00000001553	0.0191496	188.565
ENSSSCG00000007445	0.0191776	1.08793
ENSSSCG00000001495	0.0192059	13.4711
ENSSSCG00000004244	0.0192538	7885.01
ENSSSCG00000014099	0.0193119	3.60881
ENSSSCG00000012556	0.0193338	5.26027
ENSSSCG00000000202	0.0193762	-1.5e+19
ENSSSCG00000016169	0.0193812	-2.83686
ENSSSCG00000011543	0.0193955	-130.884
ENSSSCG00000008415	0.0194238	123165
ENSSSCG00000000150	0.0194609	5.23762
ENSSSCG00000003626	0.0195078	7.54e+21
ENSSSCG00000005254	0.0195098	-1.15065
ENSSSCG00000003971	0.0195601	3.55289
ENSSSCG00000006233	0.0195666	1.45e+27
ENSSSCG00000003986	0.0196045	78.8289
ENSSSCG00000014579	0.0196116	-1.69e+25
ENSSSCG00000009174	0.0196211	1.98e+26
ENSSSCG00000003929	0.0196276	3.15097
ENSSSCG00000002302	0.0196304	-674000000
ENSSSCG00000007373	0.0196319	-10.2511
ENSSSCG00000005479	0.0196375	-3.27433
ENSSSCG00000015988	0.019673	2.3383
ENSSSCG00000008626	0.0197866	-2.24245
ENSSSCG00000014269	0.019827	52.727
ENSSSCG00000007573	0.0198344	1.51219
ENSSSCG00000008518	0.0198548	1830000
ENSSSCG00000008248	0.0198598	-1.0993
ENSSSCG00000013665	0.0198819	2.55699
ENSSSCG00000012400	0.0198869	1.04e+23
ENSSSCG00000013007	0.0199047	-7810000000
ENSSSCG00000010846	0.019921	2.88384
ENSSSCG00000009365	0.0199736	72143.8
ENSSSCG00000009343	0.0200615	1.13169
ENSSSCG00000002960	0.0200759	6.73823
ENSSSCG00000015964	0.0201374	168.219
ENSSSCG00000014621	0.0202415	-1.42485
ENSSSCG00000002934	0.0202466	-1.49628
ENSSSCG00000015906	0.0202466	-1.66377
ENSSSCG00000015479	0.0202475	-234000000
ENSSSCG00000010949	0.0202669	-10.3862
ENSSSCG00000014980	0.0202781	-37.8885
ENSSSCG00000012571	0.0203275	1.37182
ENSSSCG00000013916	0.0203722	-1.13345
ENSSSCG00000006951	0.0203784	1.14378
ENSSSCG00000011456	0.0203995	7.32196
ENSSSCG00000017417	0.0204165	2.6251
ENSSSCG00000016957	0.0204289	-3.81712
ENSSSCG00000011617	0.020431	13.874
ENSSSCG00000008606	0.0205244	5019.25
ENSSSCG00000003387	0.0205587	6.46228
ENSSSCG00000010042	0.0205625	-91.7366
ENSSSCG00000002664	0.0205673	-1.61652
ENSSSCG00000010923	0.0206132	-5.32427
ENSSSCG00000016707	0.0206166	6.5947
ENSSSCG00000001456	0.0206486	472447
ENSSSCG00000017605	0.0206504	-3130000
ENSSSCG00000006758	0.0206703	-164766
ENSSSCG00000005231	0.0206788	-1.03952
ENSSSCG00000014018	0.0206986	-1530000
ENSSSCG00000000859	0.0207198	12.7966
ENSSSCG00000002979	0.0207302	7.13001
ENSSSCG00000016011	0.0207463	2.51036
ENSSSCG00000007825	0.020845	12.9623
ENSSSCG00000002658	0.0208462	-1.5189
ENSSSCG00000008802	0.0208553	-107.107
ENSSSCG00000006243	0.0208557	4.22914
ENSSSCG00000002105	0.0208767	9.81695
ENSSSCG00000003075	0.0208999	59039.2
ENSSSCG00000009718	0.0209416	-3.62138
ENSSSCG00000020215	0.0209628	1.12083
ENSSSCG00000002862	0.0209706	1.32944
ENSSSCG00000016074	0.021006	2.82063
ENSSSCG00000010392	0.0210847	1.2066
ENSSSCG00000011967	0.0210942	-1.91158
ENSSSCG00000008136	0.0210952	-1903.27
ENSSSCG00000005097	0.021117	18200000
ENSSSCG00000007027	0.0211196	-3422.61
ENSSSCG00000000065	0.0211765	93200000
ENSSSCG00000003667	0.0211791	11.1534
ENSSSCG00000000721	0.021241	-3.10038
ENSSSCG00000003462	0.0212559	-1940.95
ENSSSCG00000018943	0.0213171	303.343
ENSSSCG00000020436	0.0213675	-17100000000
ENSSSCG00000012023	0.0213815	-1.99e+18
ENSSSCG00000007283	0.0214476	-107305
ENSSSCG00000001517	0.0214483	15.5055
ENSSSCG00000011453	0.0214708	3.09229
ENSSSCG00000004995	0.0214961	-1.23528
ENSSSCG00000001560	0.0215137	4.97865
ENSSSCG00000010838	0.0215216	-3.91284
ENSSSCG00000005672	0.0215558	-11.478
ENSSSCG00000004582	0.0215592	-341183
ENSSSCG00000015630	0.0215821	3.49299
ENSSSCG00000007583	0.0216113	-1444.94
ENSSSCG00000010221	0.0216233	-1.84e+19
ENSSSCG00000007350	0.021631	5.23782
ENSSSCG00000004779	0.0216472	1.32127
ENSSSCG00000018343	0.0216524	-3.03e+28
ENSSSCG00000015655	0.0216613	-12900000
ENSSSCG00000011030	0.0216754	1.65463
ENSSSCG00000014676	0.0216948	-11.5805
ENSSSCG00000006014	0.0217102	1.03441
ENSSSCG00000002802	0.0217115	221334
ENSSSCG00000001746	0.0217118	-5.25132
ENSSSCG00000009418	0.0217202	-115.785
ENSSSCG00000001570	0.0217363	-9.0135
ENSSSCG00000013170	0.021749	168.575
ENSSSCG00000013088	0.0217823	-1.3631
ENSSSCG00000014541	0.0217844	-1.10909
ENSSSCG00000001112	0.0218098	-1.01e+18
ENSSSCG00000009124	0.0218648	21.8597
ENSSSCG00000009436	0.0218677	579.185
ENSSSCG00000009120	0.0218974	-6.04067
ENSSSCG00000001173	0.0219054	-2.76177
ENSSSCG00000004911	0.0219106	4.1957
ENSSSCG00000009795	0.021933	-3922.78
ENSSSCG00000002543	0.021963	-6087.51
ENSSSCG00000016144	0.0219692	-2561.45
ENSSSCG00000019948	0.021983	-10.2391
ENSSSCG00000020099	0.021983	1.36635
ENSSSCG00000018545	0.021983	-1.2355
ENSSSCG00000018952	0.021983	1.2176
ENSSSCG00000006794	0.021983	-1.20751
ENSSSCG00000019012	0.021983	1.18872
ENSSSCG00000018771	0.021983	-1.18267
ENSSSCG00000004362	0.021983	-1.18071
ENSSSCG00000018331	0.021983	1.17697
ENSSSCG00000018949	0.021983	-1.1716
ENSSSCG00000019253	0.021983	-1.17016
ENSSSCG00000019520	0.021983	1.15531
ENSSSCG00000019643	0.021983	1.14603
ENSSSCG00000019480	0.021983	1.14455
ENSSSCG00000019515	0.021983	1.14455
ENSSSCG00000018248	0.021983	1.14166
ENSSSCG00000003782	0.021983	-1.14055
ENSSSCG00000011484	0.021983	-1.13456
ENSSSCG00000018396	0.021983	1.13237
ENSSSCG00000019645	0.021983	1.12927
ENSSSCG00000019865	0.021983	1.12784
ENSSSCG00000018601	0.021983	-1.12565
ENSSSCG00000019155	0.021983	-1.12565
ENSSSCG00000020316	0.021983	-1.124
ENSSSCG00000019842	0.021983	1.12046
ENSSSCG00000018511	0.021983	1.11989
ENSSSCG00000020444	0.021983	1.11745
ENSSSCG00000019385	0.021983	1.11745
ENSSSCG00000020130	0.021983	1.11404
ENSSSCG00000019887	0.021983	1.11398
ENSSSCG00000019419	0.021983	1.11398
ENSSSCG00000019308	0.021983	-1.11377
ENSSSCG00000020274	0.021983	-1.11264
ENSSSCG00000018486	0.021983	1.11177
ENSSSCG00000018146	0.021983	-1.11153
ENSSSCG00000019196	0.021983	-1.11153
ENSSSCG00000019169	0.021983	-1.11153
ENSSSCG00000018435	0.021983	-1.11044
ENSSSCG00000020582	0.021983	-1.10966
ENSSSCG00000018311	0.021983	1.10827
ENSSSCG00000018664	0.021983	1.10719
ENSSSCG00000019920	0.021983	-1.10531
ENSSSCG00000018634	0.021983	1.10508
ENSSSCG00000019464	0.021983	1.10283
ENSSSCG00000018341	0.021983	-1.10144
ENSSSCG00000013221	0.021983	1.09708
ENSSSCG00000019095	0.021983	-1.09532
ENSSSCG00000018818	0.021983	-1.09437
ENSSSCG00000018937	0.021983	-1.09344
ENSSSCG00000020156	0.021983	-1.09317
ENSSSCG00000019781	0.021983	1.09291
ENSSSCG00000018797	0.021983	-1.09253
ENSSSCG00000019502	0.021983	-1.09253
ENSSSCG00000019785	0.021983	-1.09253
ENSSSCG00000020207	0.021983	1.09159
ENSSSCG00000018404	0.021983	-1.08822
ENSSSCG00000018726	0.021983	-1.08675
ENSSSCG00000020521	0.021983	1.08241
ENSSSCG00000018383	0.021983	-1.067
ENSSSCG00000020359	0.021983	1.06594
ENSSSCG00000008810	0.021983	1.05463
ENSSSCG00000007086	0.021983	-1.05377
ENSSSCG00000007793	0.021983	1.0533
ENSSSCG00000003130	0.021983	-1.05138
ENSSSCG00000017436	0.021983	1.04334
ENSSSCG00000002192	0.021983	-1.03729
ENSSSCG00000015224	0.021983	1.03663
ENSSSCG00000012106	0.021983	1.03452
ENSSSCG00000011554	0.021983	1.02887
ENSSSCG00000016973	0.021983	1.02541
ENSSSCG00000002172	0.021983	1.0254
ENSSSCG00000008455	0.021983	1.02446
ENSSSCG00000014335	0.021983	-1.02304
ENSSSCG00000015217	0.021983	-1.02129
ENSSSCG00000008276	0.021983	-1.02002
ENSSSCG00000005577	0.021983	1.01633
ENSSSCG00000010753	0.021983	1.01582
ENSSSCG00000014689	0.021983	1.01516
ENSSSCG00000012438	0.021983	1.01515
ENSSSCG00000006010	0.021983	-1.01243
ENSSSCG00000002598	0.021983	-1.01232
ENSSSCG00000014784	0.021983	1.0123
ENSSSCG00000005816	0.021983	-1.01208
ENSSSCG00000013811	0.021983	1.01179
ENSSSCG00000000623	0.021983	1.01177
ENSSSCG00000003033	0.021983	1.01151
ENSSSCG00000014775	0.021983	1.01149
ENSSSCG00000012801	0.021983	1.01149
ENSSSCG00000004605	0.021983	-1.01127
ENSSSCG00000010216	0.021983	1.01093
ENSSSCG00000014111	0.021983	-1.01089
ENSSSCG00000002588	0.021983	-1.01027
ENSSSCG00000017162	0.021983	1.01026
ENSSSCG00000013682	0.021983	-1.0102
ENSSSCG00000002567	0.021983	-1.01017
ENSSSCG00000001277	0.021983	-1.01013
ENSSSCG00000004580	0.021983	-1.00979
ENSSSCG00000006011	0.021983	-1.00852
ENSSSCG00000003155	0.021983	-1.007
ENSSSCG00000002126	0.021983	-1.00694
ENSSSCG00000016311	0.021983	1.00613
ENSSSCG00000000424	0.021983	1.00605
ENSSSCG00000016312	0.021983	1.00583
ENSSSCG00000008272	0.021983	-1.00491
ENSSSCG00000002320	0.021983	-1.00435
ENSSSCG00000017598	0.021983	1.00347
ENSSSCG00000002117	0.021983	1.00206
ENSSSCG00000008892	0.0219937	2.50564
ENSSSCG00000004143	0.0220062	-28.9736
ENSSSCG00000013530	0.0220072	-28.2583
ENSSSCG00000018630	0.0220072	-558845
ENSSSCG00000012223	0.0220158	-8540000
ENSSSCG00000008997	0.0220195	24.682
ENSSSCG00000013556	0.0220349	-4727.48
ENSSSCG00000004550	0.0220372	-2.54e+23
ENSSSCG00000020152	0.0220423	-5760000
ENSSSCG00000008819	0.0220517	-1.46416
ENSSSCG00000005687	0.0220682	2.39112
ENSSSCG00000018326	0.0220739	-36500000
ENSSSCG00000001949	0.0220955	-1.84778
ENSSSCG00000012129	0.0221161	8.06805
ENSSSCG00000000587	0.0221199	799.685
ENSSSCG00000003540	0.0221204	-3860000
ENSSSCG00000013480	0.0221282	-322.376
ENSSSCG00000012490	0.0221441	105.888
ENSSSCG00000018934	0.0221468	-59.4749
ENSSSCG00000003837	0.02215	-6.95294
ENSSSCG00000012924	0.0221677	1.30068
ENSSSCG00000006980	0.0221711	-40010
ENSSSCG00000012755	0.0221769	-852.315
ENSSSCG00000009880	0.0221797	-2860000
ENSSSCG00000005588	0.022199	1.28756
ENSSSCG00000002864	0.0222154	-41.0326
ENSSSCG00000006376	0.0222487	2.82938
ENSSSCG00000016790	0.0222507	22220.3
ENSSSCG00000011329	0.0222511	3542.11
ENSSSCG00000004289	0.0222811	-92.2017
ENSSSCG00000019535	0.0222812	25.426
ENSSSCG00000015493	0.022289	-155200
ENSSSCG00000002809	0.022306	1.2835
ENSSSCG00000000863	0.0223079	2930000
ENSSSCG00000000148	0.0223328	77170.7
ENSSSCG00000002542	0.0223347	-105.315
ENSSSCG00000006141	0.0223357	2325.66
ENSSSCG00000006253	0.022369	-44828.2
ENSSSCG00000017344	0.022383	-15.806
ENSSSCG00000016277	0.0224392	-2.955
ENSSSCG00000000416	0.0224539	-37.3433
ENSSSCG00000003412	0.0224586	-18200000000000
ENSSSCG00000003443	0.0224634	24820.8
ENSSSCG00000012596	0.0224713	5.21395
ENSSSCG00000016291	0.0224845	-178.917
ENSSSCG00000000728	0.0224939	-121.304
ENSSSCG00000013115	0.0225079	3.33299
ENSSSCG00000019381	0.0225215	-1.28299
ENSSSCG00000009261	0.0225375	571.557
ENSSSCG00000017871	0.022586	-14.187
ENSSSCG00000000319	0.0225882	-1.26193
ENSSSCG00000015932	0.0226136	-57.0364
ENSSSCG00000003709	0.0226389	-8.18473
ENSSSCG00000006591	0.0227106	128622
ENSSSCG00000002414	0.0227267	19.0523
ENSSSCG00000016590	0.0227506	-1.24e+22
ENSSSCG00000002510	0.0227831	-33.3288
ENSSSCG00000016662	0.0228579	-154.228
ENSSSCG00000014675	0.022872	-6.73393
ENSSSCG00000007950	0.0228792	2109.19
ENSSSCG00000003056	0.022901	-1.37537
ENSSSCG00000014531	0.0229426	1.24077
ENSSSCG00000011195	0.0229791	-10.8466
ENSSSCG00000004643	0.0230079	-10.0755
ENSSSCG00000008250	0.023033	17.5827
ENSSSCG00000014571	0.0230421	1.83107
ENSSSCG00000004864	0.023095	-45.2805
ENSSSCG00000004684	0.023115	1.02008
ENSSSCG00000018566	0.0231357	-40.8826
ENSSSCG00000008629	0.0231388	-2.41598
ENSSSCG00000000166	0.0231522	-1.31e+28
ENSSSCG00000000740	0.0231797	1.94661
ENSSSCG00000007856	0.0231851	-4.34892
ENSSSCG00000003732	0.0232335	2113.39
ENSSSCG00000008768	0.0233333	5.25916
ENSSSCG00000005845	0.0233461	2.34516
ENSSSCG00000015076	0.0233472	-648000000
ENSSSCG00000015827	0.0233562	19295.4
ENSSSCG00000012921	0.0233673	1.01958
ENSSSCG00000019034	0.0233686	35.3253
ENSSSCG00000014124	0.0233764	2.17395
ENSSSCG00000014211	0.0233772	1.90512
ENSSSCG00000019505	0.0234413	-1.4074
ENSSSCG00000017738	0.0235042	-155.408
ENSSSCG00000013963	0.0235357	2.8987
ENSSSCG00000004226	0.0235415	3.03548
ENSSSCG00000018043	0.0235611	4.93455
ENSSSCG00000006869	0.0235807	36885.6
ENSSSCG00000007056	0.0235859	1.90227
ENSSSCG00000016697	0.0236124	-1909.41
ENSSSCG00000014693	0.0236393	-1.71543
ENSSSCG00000016606	0.0236471	-9.67963
ENSSSCG00000014119	0.0236502	34.0117
ENSSSCG00000008933	0.0236823	6.70567
ENSSSCG00000002720	0.0237241	1.54325
ENSSSCG00000010315	0.0237378	6308.2
ENSSSCG00000000739	0.02377	959.695
ENSSSCG00000008679	0.0237737	-50.7718
ENSSSCG00000013476	0.0237874	-6307.75
ENSSSCG00000011981	0.0237962	-1.06997
ENSSSCG00000014349	0.0238149	105.461
ENSSSCG00000003477	0.0238162	436000000000000
ENSSSCG00000011128	0.0238235	-3.59883
ENSSSCG00000011319	0.0238975	-2.45577
ENSSSCG00000012367	0.0239115	1.17008
ENSSSCG00000002467	0.0239285	-338.851
ENSSSCG00000004161	0.0239622	5.08964
ENSSSCG00000004579	0.0240385	-37.7573
ENSSSCG00000013561	0.024098	-1.17082
ENSSSCG00000012229	0.0240981	20.547
ENSSSCG00000015449	0.0241091	-38648.8
ENSSSCG00000005240	0.0241726	-2.18673
ENSSSCG00000007277	0.0242014	6.97293
ENSSSCG00000013565	0.0242147	-89.7781
ENSSSCG00000019918	0.0242559	-241.169
ENSSSCG00000004545	0.0243115	-37.3967
ENSSSCG00000001342	0.0243497	-145.368
ENSSSCG00000001175	0.0243817	-7.49236
ENSSSCG00000012589	0.0244238	3.0447
ENSSSCG00000004532	0.0244287	-1.20261
ENSSSCG00000018520	0.0244398	4.33386
ENSSSCG00000018563	0.0244741	-509402
ENSSSCG00000020537	0.0244801	6.3464
ENSSSCG00000014261	0.0244808	-1270000000
ENSSSCG00000015521	0.0244854	6.94878
ENSSSCG00000014321	0.0245403	5.99942
ENSSSCG00000000132	0.0245515	-12.8454
ENSSSCG00000013089	0.024557	-22228
ENSSSCG00000001971	0.0245641	2.99881
ENSSSCG00000006393	0.0245648	7.43733
ENSSSCG00000014984	0.0245761	1.35907
ENSSSCG00000014840	0.0246388	23.7665
ENSSSCG00000003752	0.0246492	-8.4005
ENSSSCG00000015255	0.0246628	-1.48167
ENSSSCG00000016950	0.0247038	337000000000000
ENSSSCG00000015222	0.0247052	1.59634
ENSSSCG00000008678	0.0247102	-1880000
ENSSSCG00000015198	0.0247802	-7616.1
ENSSSCG00000001127	0.0247958	-1.4766
ENSSSCG00000005324	0.024823	-14.676
ENSSSCG00000003248	0.0248371	2.76576
ENSSSCG00000000068	0.0248717	-43.6853
ENSSSCG00000020041	0.0248756	59.6496
ENSSSCG00000010520	0.0248814	275711
ENSSSCG00000020405	0.0249004	-5940000000000000
ENSSSCG00000016861	0.0249146	10.0624
ENSSSCG00000012643	0.0249239	-16.8655
ENSSSCG00000013356	0.0249598	-1.09414
ENSSSCG00000015701	0.025029	5.17516
ENSSSCG00000011690	0.0250334	4.26069
ENSSSCG00000001204	0.0250393	-71.3635
ENSSSCG00000011296	0.0250721	-2682.54
ENSSSCG00000020428	0.025096	2.94485
ENSSSCG00000015090	0.0251007	349.786
ENSSSCG00000016429	0.0251034	-9.05702
ENSSSCG00000005929	0.0251128	-11.2464
ENSSSCG00000016257	0.0251154	-8.26407
ENSSSCG00000006924	0.0251642	-2.7347
ENSSSCG00000000718	0.0251828	-43.0216
ENSSSCG00000003429	0.0252279	39.7165
ENSSSCG00000013307	0.0252465	-3184.74
ENSSSCG00000004163	0.0253102	-3.46601
ENSSSCG00000013562	0.0253914	-7725.71
ENSSSCG00000018352	0.0254096	806712
ENSSSCG00000020589	0.0254309	-2.90765
ENSSSCG00000016315	0.0254469	2.92645
ENSSSCG00000010300	0.0254626	7.13504
ENSSSCG00000012523	0.0254712	23843.1
ENSSSCG00000001121	0.0254714	-54127
ENSSSCG00000003456	0.0255041	-8.17817
ENSSSCG00000010845	0.0255524	-1.60565
ENSSSCG00000016381	0.0255686	-2.86979
ENSSSCG00000008582	0.025579	-4.51517
ENSSSCG00000017393	0.0256027	-1.70021
ENSSSCG00000015122	0.0256292	1706.4
ENSSSCG00000000206	0.0256445	-569.854
ENSSSCG00000013379	0.0256757	-1.61742
ENSSSCG00000008879	0.0256768	2.1745
ENSSSCG00000018724	0.0256803	-237000000000
ENSSSCG00000012790	0.0257351	-1.3965
ENSSSCG00000003110	0.025754	-831.918
ENSSSCG00000002702	0.0257588	-14.4242
ENSSSCG00000014890	0.0257742	182.497
ENSSSCG00000006506	0.0257759	-133.363
ENSSSCG00000010498	0.0257949	-1.25888
ENSSSCG00000013388	0.025827	5.76732
ENSSSCG00000011258	0.0258492	44.7127
ENSSSCG00000012733	0.0258866	-9.6145
ENSSSCG00000003807	0.0259068	3.48154
ENSSSCG00000010403	0.0259115	-416.917
ENSSSCG00000001555	0.0259719	-5.41553
ENSSSCG00000003744	0.0259917	3.86987
ENSSSCG00000000151	0.025994	-2.31677
ENSSSCG00000019023	0.026032	-61.9057
ENSSSCG00000015860	0.0260418	-31438.4
ENSSSCG00000009182	0.0260659	4.37518
ENSSSCG00000015102	0.0260714	-2.34e+31
ENSSSCG00000014787	0.0260728	-26.916
ENSSSCG00000008554	0.0260818	145.571
ENSSSCG00000010193	0.0260829	-1.12625
ENSSSCG00000009042	0.026105	-3.55988
ENSSSCG00000004960	0.0261127	-931000000
ENSSSCG00000006695	0.0261576	-7890000000
ENSSSCG00000016107	0.0261975	1.58248
ENSSSCG00000019775	0.0262005	-4.5159
ENSSSCG00000017073	0.0262081	3.41763
ENSSSCG00000006229	0.0262347	-1.90292
ENSSSCG00000000748	0.026248	-5901.14
ENSSSCG00000017460	0.0262591	-3587.42
ENSSSCG00000013551	0.026308	79.6658
ENSSSCG00000010013	0.0263092	35000000
ENSSSCG00000017670	0.0263362	1529.42
ENSSSCG00000010769	0.0263559	-1.47518
ENSSSCG00000007325	0.026368	-2.13457
ENSSSCG00000005873	0.0264011	1.09245
ENSSSCG00000016138	0.0264204	-187.962
ENSSSCG00000019897	0.0264964	13.3715
ENSSSCG00000013607	0.0265368	-6.02e+24
ENSSSCG00000000138	0.0265607	-29.857
ENSSSCG00000020375	0.0266105	-1.25596
ENSSSCG00000005764	0.0266365	-51.8023
ENSSSCG00000016229	0.0266446	2.03339
ENSSSCG00000000323	0.0267184	-10.8779
ENSSSCG00000006019	0.0267599	3.44985
ENSSSCG00000003952	0.0268635	-1.02894
ENSSSCG00000012487	0.0269438	44.0179
ENSSSCG00000003053	0.026947	1.56987
ENSSSCG00000010474	0.0269518	-4.87985
ENSSSCG00000003645	0.0269805	3030000000000
ENSSSCG00000001776	0.0270148	1.81779
ENSSSCG00000000729	0.0270481	1.25942
ENSSSCG00000000029	0.0270673	1.63241
ENSSSCG00000017943	0.0270789	-1887.11
ENSSSCG00000011132	0.0272144	9.32655
ENSSSCG00000015956	0.0272251	12.0357
ENSSSCG00000019118	0.0272741	-1.35953
ENSSSCG00000008859	0.0272891	5890000000000
ENSSSCG00000001646	0.0273327	-7236.69
ENSSSCG00000010086	0.0273353	-3.94246
ENSSSCG00000004416	0.0273442	1.98439
ENSSSCG00000018992	0.0273997	-2.6052
ENSSSCG00000019537	0.0274468	-36079.7
ENSSSCG00000003103	0.0274479	-1381.62
ENSSSCG00000000636	0.0274578	2.68128
ENSSSCG00000005145	0.0274707	1.09778
ENSSSCG00000006782	0.0274969	-697.907
ENSSSCG00000017343	0.0275718	-5.38628
ENSSSCG00000013416	0.027585	-6723.22
ENSSSCG00000006634	0.0275911	7.63981
ENSSSCG00000018053	0.0276729	-663.486
ENSSSCG00000006876	0.0277136	-3.90545
ENSSSCG00000004776	0.0277219	1.03742
ENSSSCG00000001203	0.027806	-35.7409
ENSSSCG00000000182	0.0278067	-200.246
ENSSSCG00000003147	0.027882	17.4361
ENSSSCG00000019199	0.0279024	296.152
ENSSSCG00000014606	0.0279183	73.1838
ENSSSCG00000002701	0.0279236	-42219.3
ENSSSCG00000003095	0.0279632	2.39809
ENSSSCG00000017847	0.0279679	-2.23154
ENSSSCG00000019254	0.0279808	-1.72277
ENSSSCG00000007767	0.0280547	-1400000000000000
ENSSSCG00000000968	0.0281288	-60.6011
ENSSSCG00000003947	0.0281308	-8.38618
ENSSSCG00000017863	0.0282154	2.48044
ENSSSCG00000016483	0.0283267	11.2203
ENSSSCG00000013407	0.0283741	-1.6132
ENSSSCG00000004668	0.0283966	1229.46
ENSSSCG00000002373	0.0284111	1.2718
ENSSSCG00000013461	0.0284175	2.64719
ENSSSCG00000016672	0.0284487	-2045.54
ENSSSCG00000002018	0.0284554	65.9279
ENSSSCG00000008574	0.0284793	-2.62652
ENSSSCG00000017273	0.0285233	-40668.1
ENSSSCG00000004755	0.0285357	-3.40007
ENSSSCG00000013747	0.0285449	-17874.9
ENSSSCG00000014297	0.0285546	42100000
ENSSSCG00000019396	0.0285731	3.11952
ENSSSCG00000004294	0.0286075	-8.34e+22
ENSSSCG00000012257	0.0286116	-123480
ENSSSCG00000011363	0.028669	-2560.75
ENSSSCG00000017003	0.0286954	-1440000
ENSSSCG00000006311	0.0287248	1.01032
ENSSSCG00000000297	0.0287647	13.7432
ENSSSCG00000020549	0.0287765	-3.39777
ENSSSCG00000005774	0.0288251	173.078
ENSSSCG00000006972	0.0288575	-2.20132
ENSSSCG00000013598	0.0288584	-572488
ENSSSCG00000015138	0.0288751	-4.08976
ENSSSCG00000007967	0.0288774	-11.6264
ENSSSCG00000016557	0.0289257	-102.829
ENSSSCG00000013428	0.0289429	-500.44
ENSSSCG00000000465	0.0289663	5.04097
ENSSSCG00000015089	0.0289917	-14.2491
ENSSSCG00000013898	0.0290319	-3.39151
ENSSSCG00000017719	0.0290357	3.18665
ENSSSCG00000018681	0.0291165	8.26232
ENSSSCG00000017880	0.0291465	-587.678
ENSSSCG00000006318	0.0291498	1930000000
ENSSSCG00000004059	0.0292033	375.409
ENSSSCG00000012437	0.0292214	-2.16981
ENSSSCG00000018703	0.0292403	-1.88593
ENSSSCG00000011774	0.0292407	-3690000000
ENSSSCG00000002902	0.0292437	-3.16052
ENSSSCG00000004472	0.0292954	-3100000
ENSSSCG00000006416	0.0293276	-292.361
ENSSSCG00000015598	0.02933	-56385.3
ENSSSCG00000004619	0.0293337	4.73296
ENSSSCG00000006213	0.0293867	-27.0544
ENSSSCG00000002478	0.0293963	1.19075
ENSSSCG00000015665	0.0294138	-153.671
ENSSSCG00000012552	0.0294263	23.4371
ENSSSCG00000006127	0.0294316	-640000000
ENSSSCG00000012306	0.0294518	1.32107
ENSSSCG00000014194	0.0294629	-2.63606
ENSSSCG00000009986	0.0294687	1.04451
ENSSSCG00000017465	0.0295323	-15.4605
ENSSSCG00000011288	0.0296384	1.20954
ENSSSCG00000003765	0.0296617	10.4465
ENSSSCG00000018173	0.0296628	-54.7622
ENSSSCG00000004301	0.0296853	-10.4976
ENSSSCG00000015854	0.0297262	1.87915
ENSSSCG00000004157	0.029762	-1.11382
ENSSSCG00000004395	0.0297643	-10.0046
ENSSSCG00000001683	0.0297686	-1.09093
ENSSSCG00000005127	0.0297816	2630000
ENSSSCG00000006461	0.0298119	19.0627
ENSSSCG00000012474	0.0298466	-270.498
ENSSSCG00000000434	0.0299486	1.02861
ENSSSCG00000016383	0.0299514	1.04496
ENSSSCG00000002890	0.0299525	-1.47579
ENSSSCG00000008205	0.0299544	1.10835
ENSSSCG00000011646	0.0299671	1.05874
ENSSSCG00000016978	0.0299877	215.69
ENSSSCG00000004857	0.0301529	13.9156
ENSSSCG00000011542	0.030192	1.21e+28
ENSSSCG00000002416	0.0302318	1.95522
ENSSSCG00000004677	0.0302369	39.5254
ENSSSCG00000000762	0.0302517	735941
ENSSSCG00000020445	0.0302635	1.23689
ENSSSCG00000007686	0.0303316	-881519
ENSSSCG00000011998	0.0303476	-582.674
ENSSSCG00000002595	0.0303519	-1.96805
ENSSSCG00000016085	0.0303687	-4.44964
ENSSSCG00000012855	0.0303843	-3.03892
ENSSSCG00000017744	0.0303881	-11.766
ENSSSCG00000012605	0.0305549	36439.9
ENSSSCG00000000229	0.0305702	5.28049
ENSSSCG00000015881	0.0306204	2.07052
ENSSSCG00000003140	0.0306296	-743000000000
ENSSSCG00000019482	0.0306564	-57.7934
ENSSSCG00000005923	0.0306876	3.7949
ENSSSCG00000004393	0.0307425	-22800000000
ENSSSCG00000002357	0.0307763	-874.519
ENSSSCG00000017501	0.0308275	1.90508
ENSSSCG00000011712	0.0308896	2.42493
ENSSSCG00000017855	0.031041	2.52815
ENSSSCG00000000591	0.0311039	-1.17494
ENSSSCG00000006737	0.0311192	3.4905
ENSSSCG00000010151	0.0311397	-1.88519
ENSSSCG00000018099	0.0312653	1.48922
ENSSSCG00000011756	0.0312801	1.21692
ENSSSCG00000000816	0.0312868	4.31193
ENSSSCG00000007123	0.0313659	1.1336
ENSSSCG00000006029	0.0313683	1.32631
ENSSSCG00000013052	0.0314323	-2792.16
ENSSSCG00000017887	0.0314348	-3.34555
ENSSSCG00000015523	0.0314798	1421.34
ENSSSCG00000008567	0.0315085	1.05559
ENSSSCG00000008687	0.031539	-14.1452
ENSSSCG00000005311	0.0315472	110387
ENSSSCG00000010026	0.0315472	-28.7748
ENSSSCG00000011111	0.0316046	16.9823
ENSSSCG00000004547	0.0316689	-16.8926
ENSSSCG00000011778	0.0317028	304.876
ENSSSCG00000014918	0.0318946	-1628.57
ENSSSCG00000007437	0.0319392	-3.14052
ENSSSCG00000008731	0.0319393	3.30339
ENSSSCG00000016270	0.0319398	-2.47935
ENSSSCG00000001163	0.0319434	4.91892
ENSSSCG00000002593	0.0319526	1.09021
ENSSSCG00000003624	0.0320463	-14900000
ENSSSCG00000012526	0.0321041	2901.82
ENSSSCG00000002346	0.032136	-857000000000
ENSSSCG00000002618	0.0321641	1.12352
ENSSSCG00000011733	0.0321689	1.37638
ENSSSCG00000007132	0.0321735	6965.47
ENSSSCG00000009457	0.03228	-2.10819
ENSSSCG00000017757	0.0323502	4.45e+20
ENSSSCG00000014090	0.0324218	34.2898
ENSSSCG00000006914	0.032471	-38.9004
ENSSSCG00000009314	0.0324718	-1.28659
ENSSSCG00000005707	0.0324966	-2.21464
ENSSSCG00000013859	0.0325109	-418.485
ENSSSCG00000015007	0.03252	-1.99261
ENSSSCG00000011339	0.0325323	-406511
ENSSSCG00000010484	0.0325974	18.1858
ENSSSCG00000002748	0.0326613	-454000000000
ENSSSCG00000003171	0.0326731	3173.15
ENSSSCG00000001198	0.0326991	1411.51
ENSSSCG00000005605	0.032747	11800000000
ENSSSCG00000007798	0.0327784	-3930000
ENSSSCG00000002194	0.0327912	1.02616
ENSSSCG00000015945	0.0328456	-5528.04
ENSSSCG00000003802	0.0328996	-6.92502
ENSSSCG00000011912	0.0329006	-11.2783
ENSSSCG00000012264	0.0329636	3.28325
ENSSSCG00000008700	0.0329772	-21.6265
ENSSSCG00000001115	0.0330295	-557.896
ENSSSCG00000015467	0.0330587	-2.41264
ENSSSCG00000005268	0.0330621	1.08e+21
ENSSSCG00000017019	0.0330797	-3870000000000
ENSSSCG00000001522	0.0331651	2.50028
ENSSSCG00000007547	0.033234	1.07001
ENSSSCG00000007352	0.0332548	-227000000
ENSSSCG00000006030	0.0333592	-1.11141
ENSSSCG00000003321	0.0333675	-1.16251
ENSSSCG00000005077	0.0334489	1.12923
ENSSSCG00000019883	0.033518	7.36388
ENSSSCG00000016774	0.0335707	-1.06513
ENSSSCG00000011939	0.0336488	8.83617
ENSSSCG00000005141	0.0336874	1.49118
ENSSSCG00000016367	0.0338033	-17.2141
ENSSSCG00000009035	0.0338762	3.11763
ENSSSCG00000013719	0.0338865	2.23157
ENSSSCG00000004139	0.0339168	1.48193
ENSSSCG00000019379	0.0339735	1.56612
ENSSSCG00000005737	0.0340191	-24776
ENSSSCG00000013730	0.034099	7.70062
ENSSSCG00000005392	0.0341218	9.34626
ENSSSCG00000008805	0.0341398	-117.636
ENSSSCG00000004817	0.0341648	46.7547
ENSSSCG00000005114	0.0341703	701.404
ENSSSCG00000014871	0.0342366	-46.819
ENSSSCG00000004336	0.0342519	-244.291
ENSSSCG00000012484	0.0342869	216.457
ENSSSCG00000012307	0.0343122	37.5558
ENSSSCG00000017978	0.0343438	17100000000
ENSSSCG00000012543	0.034419	-32137.4
ENSSSCG00000016317	0.0344854	43.6205
ENSSSCG00000007824	0.0345017	1.6613
ENSSSCG00000003423	0.0345037	-4.90924
ENSSSCG00000010316	0.0345384	4.84591
ENSSSCG00000002144	0.0345562	7.41868
ENSSSCG00000012381	0.0345685	-2.31118
ENSSSCG00000006465	0.0346138	-5.96452
ENSSSCG00000013292	0.0346225	10787.7
ENSSSCG00000014010	0.0346282	10.2561
ENSSSCG00000000810	0.0346462	-38.8326
ENSSSCG00000008655	0.0347414	3.16008
ENSSSCG00000017592	0.034789	8220000
ENSSSCG00000011171	0.0347893	-1.03339
ENSSSCG00000016027	0.0347943	-161.197
ENSSSCG00000014835	0.0348108	2.24186
ENSSSCG00000000269	0.0349436	-1.43168
ENSSSCG00000003482	0.034944	2.86873
ENSSSCG00000009503	0.0349483	1.34583
ENSSSCG00000004062	0.0349747	673.548
ENSSSCG00000003679	0.0350613	469028
ENSSSCG00000017094	0.035075	190.61
ENSSSCG00000004365	0.0351148	-35508.4
ENSSSCG00000011227	0.0351465	-69347.8
ENSSSCG00000017813	0.0351672	-10.7066
ENSSSCG00000010595	0.0352118	-13400000
ENSSSCG00000003218	0.035244	-41.8776
ENSSSCG00000012693	0.0352702	4.2e+33
ENSSSCG00000016288	0.0353243	1.2741
ENSSSCG00000012131	0.0353498	232.021
ENSSSCG00000004422	0.0354398	2.32245
ENSSSCG00000002463	0.0354627	2.8953
ENSSSCG00000015742	0.0354675	-8181.31
ENSSSCG00000013261	0.0354947	2.25322
ENSSSCG00000003013	0.0355296	-6010000
ENSSSCG00000002916	0.0355433	-911374
ENSSSCG00000009050	0.0355624	-1.96121
ENSSSCG00000002032	0.0356246	780266
ENSSSCG00000003219	0.035653	-1.57e+17
ENSSSCG00000011268	0.0357096	-4.06128
ENSSSCG00000005936	0.0358765	-1.08751
ENSSSCG00000014204	0.0359419	836.943
ENSSSCG00000005739	0.0360189	-548369
ENSSSCG00000009064	0.0360351	14.0885
ENSSSCG00000006071	0.0360383	-9.9759
ENSSSCG00000000176	0.0361165	-33.4438
ENSSSCG00000015618	0.0361559	82.2658
ENSSSCG00000014085	0.0362387	1.91117
ENSSSCG00000018739	0.0363179	10.0047
ENSSSCG00000002310	0.0363192	-64.393
ENSSSCG00000003381	0.0363238	-1.14604
ENSSSCG00000012469	0.0363878	-1.50564
ENSSSCG00000000877	0.0363896	14.0334
ENSSSCG00000013438	0.0363914	-10.3049
ENSSSCG00000014747	0.0364772	-1.09836
ENSSSCG00000019356	0.0364915	-2.69236
ENSSSCG00000013164	0.0365155	1.0607
ENSSSCG00000007991	0.0365752	5440.85
ENSSSCG00000002407	0.0365919	191334
ENSSSCG00000010940	0.0366199	1.19683
ENSSSCG00000006589	0.0366976	-1770000
ENSSSCG00000002635	0.0366982	-7.44501
ENSSSCG00000008074	0.0367217	1.26374
ENSSSCG00000017033	0.0367384	82296.4
ENSSSCG00000010466	0.0367943	-1.52334
ENSSSCG00000019532	0.0368192	1.33748
ENSSSCG00000011602	0.0368314	-7030000
ENSSSCG00000002170	0.0368497	1.44291
ENSSSCG00000012192	0.0368781	-883.484
ENSSSCG00000010783	0.0369798	-1.14449
ENSSSCG00000020485	0.0369805	1.2486
ENSSSCG00000008730	0.0370018	-2.06862
ENSSSCG00000009753	0.0370266	-1.36599
ENSSSCG00000003609	0.0371409	-20900000000000
ENSSSCG00000005458	0.0371959	-390.123
ENSSSCG00000010360	0.0372274	-2.24321
ENSSSCG00000003328	0.0372881	-2.29831
ENSSSCG00000008020	0.0373412	-1.77682
ENSSSCG00000007863	0.0373521	30.3422
ENSSSCG00000010530	0.0373596	-7.81725
ENSSSCG00000012576	0.0373607	-8.50436
ENSSSCG00000010441	0.0373759	-255.945
ENSSSCG00000014926	0.0373804	-57200000
ENSSSCG00000010408	0.0373951	1.05947
ENSSSCG00000010462	0.0373972	18800000
ENSSSCG00000020292	0.0373974	-1.43006
ENSSSCG00000006688	0.0373986	-7.65271
ENSSSCG00000019939	0.0375062	1.31903
ENSSSCG00000015278	0.0375983	1.06711
ENSSSCG00000017144	0.0376188	-21.4703
ENSSSCG00000000543	0.0376593	-1201.12
ENSSSCG00000006646	0.0376825	-15.3701
ENSSSCG00000004707	0.0376847	2.68098
ENSSSCG00000003450	0.037799	-119.798
ENSSSCG00000006135	0.0378642	5.04365
ENSSSCG00000015071	0.0378801	-1170000
ENSSSCG00000002167	0.0378821	-1.40412
ENSSSCG00000001563	0.0378845	-618000000000
ENSSSCG00000005881	0.0379143	-683000000000
ENSSSCG00000011608	0.0380756	3.0497
ENSSSCG00000016665	0.0380852	2050000000
ENSSSCG00000005698	0.0380999	1.05283
ENSSSCG00000007531	0.0381321	1.49183
ENSSSCG00000016783	0.0381765	-153399
ENSSSCG00000017215	0.0381919	1.11425
ENSSSCG00000017721	0.0383213	86.4884
ENSSSCG00000014151	0.0383833	-12.4714
ENSSSCG00000011442	0.0384038	-44.9081
ENSSSCG00000005285	0.0384103	-110498
ENSSSCG00000011547	0.0384722	-195.575
ENSSSCG00000013125	0.0384818	2.45081
ENSSSCG00000009056	0.0385224	-4267.72
ENSSSCG00000001590	0.0385763	-1340000000
ENSSSCG00000010912	0.0385968	7.23701
ENSSSCG00000018117	0.0386732	-1.71e+28
ENSSSCG00000016196	0.0386967	3.34387
ENSSSCG00000001620	0.0387009	1.07507
ENSSSCG00000007171	0.0387125	-43.7233
ENSSSCG00000011931	0.038715	-1.91497
ENSSSCG00000010439	0.0387246	-2.11964
ENSSSCG00000016133	0.038828	-1.68022
ENSSSCG00000012163	0.0388343	50.3764
ENSSSCG00000000398	0.038875	61239
ENSSSCG00000007773	0.0388982	1.86608
ENSSSCG00000010925	0.0389616	5.52249
ENSSSCG00000011925	0.0389829	2.32854
ENSSSCG00000010477	0.0390555	-351.547
ENSSSCG00000008994	0.0391709	-22.6977
ENSSSCG00000001165	0.0392158	-7.67359
ENSSSCG00000011810	0.0392336	-1.05739
ENSSSCG00000008180	0.0392338	39549.9
ENSSSCG00000015652	0.0392669	62259.9
ENSSSCG00000015610	0.0393015	42.8419
ENSSSCG00000007363	0.0393035	-1.46008
ENSSSCG00000008636	0.0393206	4.31e+18
ENSSSCG00000008928	0.0393291	34992.1
ENSSSCG00000016935	0.0393297	1720000000
ENSSSCG00000020578	0.0393635	31.4366
ENSSSCG00000008624	0.039369	-3.41677
ENSSSCG00000010306	0.0393797	-861335
ENSSSCG00000015707	0.0394457	17890.1
ENSSSCG00000001947	0.0394582	-486000000
ENSSSCG00000004611	0.0394583	-22600000
ENSSSCG00000003639	0.0394888	31.924
ENSSSCG00000013989	0.0395254	-1.90885
ENSSSCG00000006949	0.0395767	1.46642
ENSSSCG00000016667	0.0396177	4.2189
ENSSSCG00000008722	0.0396651	-21.2472
ENSSSCG00000017476	0.039765	-9950000
ENSSSCG00000007555	0.0397655	-1.58497
ENSSSCG00000006239	0.0397958	814.847
ENSSSCG00000014199	0.0398022	-18087.8
ENSSSCG00000005396	0.0398328	-128.596
ENSSSCG00000001630	0.0398446	1130000
ENSSSCG00000015307	0.0398925	3160000
ENSSSCG00000003301	0.0398945	-68.7925
ENSSSCG00000013165	0.0399914	1.05506
ENSSSCG00000010414	0.0399991	-7.01599
ENSSSCG00000013446	0.0400257	221.805
ENSSSCG00000003994	0.0400709	-4969.82
ENSSSCG00000007179	0.0400772	-4.03e+33
ENSSSCG00000010296	0.0401422	29300000000
ENSSSCG00000004599	0.0402546	8.30981
ENSSSCG00000014743	0.0402922	-1.07094
ENSSSCG00000000328	0.0403347	2.01771
ENSSSCG00000001979	0.0404025	67.4988
ENSSSCG00000002072	0.0404105	1.40411
ENSSSCG00000014230	0.040426	2.6335
ENSSSCG00000001939	0.0404927	1.11771
ENSSSCG00000000763	0.0405387	1.13237
ENSSSCG00000017382	0.0405978	-3.56164
ENSSSCG00000003787	0.0406537	-11200000
ENSSSCG00000001988	0.0408203	44.4526
ENSSSCG00000005426	0.0408227	1.11088
ENSSSCG00000003076	0.0409432	-3.96719
ENSSSCG00000015989	0.0409667	1.17628
ENSSSCG00000002004	0.0409756	-2870000
ENSSSCG00000001580	0.040992	-1.55867
ENSSSCG00000004162	0.0410306	2003.51
ENSSSCG00000010248	0.0410465	-1157.35
ENSSSCG00000009659	0.0410915	-1.18714
ENSSSCG00000001912	0.0411103	-561.526
ENSSSCG00000009169	0.0411317	-13482.6
ENSSSCG00000008058	0.0412521	-28.0619
ENSSSCG00000008886	0.0412799	1.01778
ENSSSCG00000007357	0.0413013	15.1643
ENSSSCG00000016856	0.0413424	-10.9737
ENSSSCG00000015765	0.041348	58.965
ENSSSCG00000002312	0.0414073	4.54e+19
ENSSSCG00000012425	0.0414242	-31900000
ENSSSCG00000001943	0.0414676	-228.155
ENSSSCG00000013131	0.0415029	1.14989
ENSSSCG00000013287	0.0415658	4.46617
ENSSSCG00000001180	0.0415673	1.06481
ENSSSCG00000010112	0.041578	-1.78868
ENSSSCG00000011691	0.0416465	-1.82635
ENSSSCG00000009969	0.0416775	-1.48898
ENSSSCG00000015759	0.0417489	7.3891
ENSSSCG00000016604	0.0417526	-313000000000
ENSSSCG00000013975	0.0417694	-1.45639
ENSSSCG00000003177	0.0417807	-2.8873
ENSSSCG00000000366	0.0418217	-2310000000
ENSSSCG00000016760	0.0418522	-7.63e+34
ENSSSCG00000013939	0.0418822	-46.2875
ENSSSCG00000006595	0.0419168	1.25719
ENSSSCG00000004406	0.0419305	-1.6309
ENSSSCG00000000324	0.0420509	-3.52359
ENSSSCG00000008823	0.0420949	-424000000000
ENSSSCG00000009434	0.0421207	3610000
ENSSSCG00000020037	0.0421448	-1.37264
ENSSSCG00000001176	0.0421575	-1.47413
ENSSSCG00000007337	0.0421634	11177.5
ENSSSCG00000001550	0.0422066	8850000
ENSSSCG00000016260	0.0423081	-29.2794
ENSSSCG00000016832	0.0423432	6.84633
ENSSSCG00000003875	0.0423753	-63254.8
ENSSSCG00000008870	0.0425352	-100.854
ENSSSCG00000003670	0.0426814	-256.496
ENSSSCG00000018450	0.0427248	2.72e+18
ENSSSCG00000016955	0.042737	-14700000
ENSSSCG00000015095	0.0427478	77610.3
ENSSSCG00000020185	0.0427781	3.52492
ENSSSCG00000009716	0.0427812	3.91938
ENSSSCG00000016170	0.0428415	-4.12624
ENSSSCG00000002676	0.0428993	-195682
ENSSSCG00000016851	0.0429039	-139.928
ENSSSCG00000008491	0.0430082	-110.681
ENSSSCG00000007434	0.0430217	5.79412
ENSSSCG00000016748	0.0430303	-3.0255
ENSSSCG00000011143	0.0430377	-1.12051
ENSSSCG00000004692	0.0430578	-984000000000000
ENSSSCG00000007054	0.0430902	1.15204
ENSSSCG00000013107	0.0431014	-8.57e+25
ENSSSCG00000017870	0.0431394	-2870000
ENSSSCG00000000403	0.0431545	855.762
ENSSSCG00000013884	0.0432335	-10465
ENSSSCG00000015850	0.0432374	5.99352
ENSSSCG00000016402	0.0432516	-1.06746
ENSSSCG00000011858	0.0433458	-2397.08
ENSSSCG00000002855	0.0434689	218000000
ENSSSCG00000011668	0.0434918	-4.29212
ENSSSCG00000003280	0.0435187	1.06239
ENSSSCG00000004344	0.0435296	151.024
ENSSSCG00000013545	0.0435332	-123.598
ENSSSCG00000015748	0.043565	1.31398
ENSSSCG00000007497	0.0436287	1.37421
ENSSSCG00000013579	0.0436655	1.50466
ENSSSCG00000015513	0.0436926	1.51858
ENSSSCG00000004560	0.0436978	25.4578
ENSSSCG00000016113	0.0437221	86.0403
ENSSSCG00000001929	0.0437297	-19228.1
ENSSSCG00000008545	0.0439106	1.75512
ENSSSCG00000009395	0.0439749	-2.36205
ENSSSCG00000008544	0.0439763	1.08454
ENSSSCG00000011455	0.0439927	2.04036
ENSSSCG00000009202	0.0440544	1.55639
ENSSSCG00000005266	0.0440958	2.04773
ENSSSCG00000008614	0.0441306	-43270.1
ENSSSCG00000014231	0.0441379	771.692
ENSSSCG00000003201	0.0441596	-1137.73
ENSSSCG00000002460	0.0441617	1420000000000000
ENSSSCG00000001804	0.0442857	1800000000000
ENSSSCG00000006189	0.0442958	1150000
ENSSSCG00000002400	0.0443206	5.19522
ENSSSCG00000019663	0.044333	13416.1
ENSSSCG00000004124	0.0443436	1.77928
ENSSSCG00000004091	0.0443638	3.8855
ENSSSCG00000010897	0.0444444	-9.67631
ENSSSCG00000017326	0.0444628	-1.10523
ENSSSCG00000000826	0.0444709	1.05628
ENSSSCG00000016135	0.0444912	221.595
ENSSSCG00000003935	0.0446082	-582118
ENSSSCG00000003041	0.0446377	468.614
ENSSSCG00000010580	0.0446529	-1.19259
ENSSSCG00000018530	0.0446564	-21.959
ENSSSCG00000000203	0.0446574	-598.792
ENSSSCG00000020189	0.0447267	-1.16321
ENSSSCG00000017006	0.0447345	1.68995
ENSSSCG00000009142	0.0447904	6.37811
ENSSSCG00000017773	0.0447918	-6.13789
ENSSSCG00000007114	0.0448576	6.93901
ENSSSCG00000012567	0.0449043	-2.98857
ENSSSCG00000014207	0.0449318	4.39578
ENSSSCG00000009257	0.0449752	-1.19352
ENSSSCG00000016617	0.045019	-1.95482
ENSSSCG00000003371	0.0451396	-1.30061
ENSSSCG00000007385	0.0451854	-3.00333
ENSSSCG00000018306	0.0452062	-3.51519
ENSSSCG00000012231	0.0452162	1.56494
ENSSSCG00000001177	0.0452401	-1.24265
ENSSSCG00000010724	0.0452488	-4.64194
ENSSSCG00000014507	0.0452793	1.13734
ENSSSCG00000001117	0.0452897	-672000000000000
ENSSSCG00000007304	0.0453158	-1.52453
ENSSSCG00000013215	0.0453452	1.6426
ENSSSCG00000010467	0.0453548	3.39441
ENSSSCG00000008489	0.0454019	-49100000000
ENSSSCG00000010961	0.0454306	-16625.4
ENSSSCG00000001725	0.0454694	-1.47219
ENSSSCG00000015882	0.0454902	1.13378
ENSSSCG00000018444	0.0455145	1.5173
ENSSSCG00000017898	0.0455474	1.08176
ENSSSCG00000017857	0.045576	1336.19
ENSSSCG00000001775	0.0455811	10.157
ENSSSCG00000013334	0.0456153	-17.207
ENSSSCG00000006190	0.0456296	12.2851
ENSSSCG00000010217	0.0456331	-1.39952
ENSSSCG00000012233	0.0456335	461.593
ENSSSCG00000013214	0.0456727	1.20046
ENSSSCG00000001664	0.045721	-1.01485
ENSSSCG00000006245	0.045738	1.08391
ENSSSCG00000015273	0.0457503	7.441
ENSSSCG00000018154	0.0457618	71.7779
ENSSSCG00000001427	0.0457783	-1.61404
ENSSSCG00000016671	0.0458524	3.78231
ENSSSCG00000010177	0.0458686	1.36612
ENSSSCG00000013566	0.0460476	-1.10883
ENSSSCG00000013179	0.0460531	-3.43e+25
ENSSSCG00000008698	0.0461028	1.27649
ENSSSCG00000002160	0.0461939	1.04116
ENSSSCG00000004566	0.0462185	123000000
ENSSSCG00000005173	0.0462507	2.13456
ENSSSCG00000014950	0.0463462	5182.25
ENSSSCG00000013726	0.0464146	-33.4997
ENSSSCG00000016041	0.046458	-1.01801
ENSSSCG00000004364	0.0464703	-1.35446
ENSSSCG00000020364	0.0464834	1.76302
ENSSSCG00000002008	0.0465398	-1130000
ENSSSCG00000010487	0.0465937	1.29539
ENSSSCG00000013300	0.0466246	1900000
ENSSSCG00000007719	0.0466822	-20.1088
ENSSSCG00000011301	0.0467888	1.64261
ENSSSCG00000011052	0.0469069	-2.89e+19
ENSSSCG00000006510	0.0469376	1.54138
ENSSSCG00000008986	0.0469426	411000000
ENSSSCG00000003066	0.0469655	1.09251
ENSSSCG00000016698	0.0469732	2.58835
ENSSSCG00000006494	0.0470224	-3140000000
ENSSSCG00000013001	0.0470243	-2.49e+22
ENSSSCG00000015136	0.047068	1320000
ENSSSCG00000008003	0.0470699	-676.33
ENSSSCG00000002457	0.0471284	-3.44555
ENSSSCG00000016439	0.047156	-88.1603
ENSSSCG00000008393	0.0471785	1.20827
ENSSSCG00000007801	0.047232	-46.2388
ENSSSCG00000012202	0.0473662	642000000
ENSSSCG00000010692	0.0474715	2.78856
ENSSSCG00000001789	0.0475351	32.0497
ENSSSCG00000001365	0.0475584	-1.11481
ENSSSCG00000012316	0.0476134	378102
ENSSSCG00000001135	0.0476176	-51.2375
ENSSSCG00000002243	0.0476666	-1.11746
ENSSSCG00000002847	0.0477289	1.42e+31
ENSSSCG00000015424	0.0478102	14000000000
ENSSSCG00000014413	0.0478196	-1130000
ENSSSCG00000017679	0.0479101	-2.48915
ENSSSCG00000017269	0.0479246	-1.24936
ENSSSCG00000009619	0.0480783	1.72176
ENSSSCG00000003256	0.0482844	3.06111
ENSSSCG00000005081	0.0482941	1.20337
ENSSSCG00000000149	0.0484179	1.90037
ENSSSCG00000015445	0.0484517	1.4093
ENSSSCG00000001020	0.0484594	-1.26242
ENSSSCG00000003400	0.0484803	835582
ENSSSCG00000015552	0.0484931	-6.96696
ENSSSCG00000006095	0.0485881	-8.34936
ENSSSCG00000014868	0.0486378	6.49398
ENSSSCG00000014649	0.048679	1.0957
ENSSSCG00000013093	0.0486849	-3.55115
ENSSSCG00000016961	0.0488768	3.2e+19
ENSSSCG00000009596	0.0489418	1.98796
ENSSSCG00000004933	0.0489927	1.00562
ENSSSCG00000009956	0.0489965	-2.72377
ENSSSCG00000008162	0.0490027	-532.148
ENSSSCG00000009957	0.049027	2.30663
ENSSSCG00000000433	0.0491373	2.05382
ENSSSCG00000002684	0.0491395	4.24213
ENSSSCG00000000996	0.0492132	-1.02008
ENSSSCG00000014168	0.0493039	-28058.4
ENSSSCG00000008684	0.0493098	12.0482
ENSSSCG00000014820	0.0493179	109.811
ENSSSCG00000014738	0.0494449	-1.21653
ENSSSCG00000020246	0.0494669	1.88842
ENSSSCG00000017624	0.0495307	-16.5429
ENSSSCG00000011801	0.0496867	1.03175
ENSSSCG00000017383	0.0497219	1.05268
ENSSSCG00000004389	0.0498157	1.52997
ENSSSCG00000005252	0.0498539	798100
ENSSSCG00000007937	0.0499046	-9.03629
ENSSSCG00000002768	0.0499506	-1.07e+29
ENSSSCG00000008826	0.0499892	1.14143

## Sheet: Supplementary Table 4
Supplementary Table 4 - 4-8c differential expressed lncRNAs
ID	LOCI	ADJ.P	LOG2FC
XLOC_168089	chr7:63553869-63554661	0.0215531	-inf
XLOC_197793	chrX:118706785-118717647	0.17075	-4.35793
XLOC_019844	chr1:227520211-227582779	0.167842	-4.04794
XLOC_195527	chrX:42244883-42253727	0.175988	-2.72685
XLOC_157595	chr6:103462478-103475163	0.040181	-2.59133
XLOC_162501	chr7:81410696-81423305	0.148437	-2.39094
XLOC_065249	chr14:47371167-47389233	0.143766	-2.21484
XLOC_099979	chr2:51677822-51689939	0.132102	1.81894
XLOC_120793	chr3:62906343-62908551	0.072384	2.59534
XLOC_154444	chr6:37331281-37340831	0.162321	2.99915
XLOC_044669	chr13:22041006-22045713	0.181522	3.04911
XLOC_173645	chr8:60258562-60270535	0.0620023	3.12901
XLOC_193576	chr9:125558919-125562762	0.0492448	3.15702
XLOC_116072	chr3:94674350-94678242	0.00385	3.17266
XLOC_015430	chr1:106716979-106718936	0.150165	4.39791
XLOC_021359	chr1:266763742-266765471	0.0777105	4.43473
XLOC_084913	chr16:50490387-50497147	0.152011	4.50374
XLOC_148478	chr6:48735759-48739218	0.0862155	4.69396
XLOC_150842	chr6:99754304-99761445	0.168855	4.84628
XLOC_064990	chr14:41219470-41228532	0.13616	5.62898
XLOC_041164	chr12:14289473-14292435	0.00636087	inf
XLOC_154649	chr6:39372840-39379395	0.0935694	inf
XLOC_073809	chr15:113524541-113526240	0.166255	inf
XLOC_036753	chr12:859246-860904	0.00155638	inf

## Sheet: Supplementary Table 5
Supplementary Table 5 - Genes of ZGA module (lightcyan) GO enrichment
GOBPID	Pvalue	OddsRatio	ExpCount	Count	Size	Term	Symbols
GO:0071223	0.000510808	82.1193	0.0351011	2	7	cellular response to lipoteichoic acid	CD14;CD14
GO:0006139	0.000670985	2.57497	12.8564	24	2557	nucleobase-containing compound metabolic process	ARNT;NKX6-1;TAF4B;ZNF217;SSB;EBF3;BRMS1L;SNAPC3;SPOPL;INTS6;PML;CCNK;CDK12;ZMYND15;PKD1;KDM3A;CRY2;BRMS1;FEZF2;PICALM;MPHOSPH8;FBXO4;POLI;WDR36
GO:0001932	0.00187274	6.23032	0.886196	5	174	regulation of protein phosphorylation	CHORDC1;PML;CCNK;SOCS4;CDK12
GO:0090312	0.00493155	Inf	0.00493155	1	1	positive regulation of protein deacetylation	BRMS1
GO:0000719	0.00501445	Inf	0.00501445	1	1	photoreactive repair	CRY2
GO:0007161	0.00501445	Inf	0.00501445	1	1	calcium-independent cell-matrix adhesion	PKD1
GO:0030578	0.00501445	Inf	0.00501445	1	1	PML body organization	PML
GO:0031340	0.00501445	Inf	0.00501445	1	1	positive regulation of vesicle fusion	ANXA2
GO:0032938	0.00501445	Inf	0.00501445	1	1	negative regulation of translation in response to oxidative stress	PML
GO:0046293	0.00501445	Inf	0.00501445	1	1	formaldehyde biosynthetic process	KDM3A
GO:0051661	0.00501445	Inf	0.00501445	1	1	maintenance of centrosome location	TBCCD1
GO:0051684	0.00501445	Inf	0.00501445	1	1	maintenance of Golgi location	TBCCD1
GO:0070816	0.00501445	Inf	0.00501445	1	1	phosphorylation of RNA polymerase II C-terminal domain	CDK12
GO:0072237	0.00501445	Inf	0.00501445	1	1	metanephric proximal tubule development	PKD1
GO:0072287	0.00501445	Inf	0.00501445	1	1	metanephric distal tubule morphogenesis	PKD1
GO:0072560	0.00501445	Inf	0.00501445	1	1	type B pancreatic cell maturation	NKX6-1
GO:2000210	0.00501445	Inf	0.00501445	1	1	positive regulation of anoikis	BRMS1
GO:2000299	0.00501445	Inf	0.00501445	1	1	negative regulation of Rho-dependent protein serine/threonine kinase activity	CHORDC1
GO:0043549	0.00584048	6.00639	0.72323	4	143	regulation of kinase activity	CHORDC1;CCNK;SOCS4;CDK12
GO:0032760	0.00584486	19.5255	0.115332	2	23	positive regulation of tumor necrosis factor production	CD14;CD14
GO:0032774	0.00703925	2.16729	9.97875	18	1990	RNA biosynthetic process	ARNT;NKX6-1;TAF4B;ZNF217;EBF3;BRMS1L;SNAPC3;PML;CCNK;CDK12;ZMYND15;PKD1;KDM3A;CRY2;BRMS1;FEZF2;PICALM;MPHOSPH8
GO:0045892	0.00815177	4.34693	1.25359	5	256	negative regulation of transcription, DNA-templated	ZNF217;PML;ZMYND15;BRMS1;MPHOSPH8
GO:0045893	0.00892592	4.24506	1.28135	5	254	positive regulation of transcription, DNA-templated	ARNT;EBF3;KDM3A;FEZF2;PICALM
GO:0009637	0.0100042	201.828	0.0100289	1	2	response to blue light	CRY2
GO:0009785	0.0100042	201.828	0.0100289	1	2	blue light signaling pathway	CRY2
GO:0021912	0.0100042	201.828	0.0100289	1	2	regulation of transcription from RNA polymerase II promoter involved in spinal cord motor neuron fate specification	NKX6-1
GO:0021913	0.0100042	201.828	0.0100289	1	2	regulation of transcription from RNA polymerase II promoter involved in ventral spinal cord interneuron specification	NKX6-1
GO:0030263	0.0100042	201.828	0.0100289	1	2	apoptotic chromosome condensation	ACIN1
GO:2000059	0.0100042	201.828	0.0100289	1	2	negative regulation of protein ubiquitination involved in ubiquitin-dependent protein catabolic process	PML
GO:0051253	0.0104883	2.90379	3.04878	8	608	negative regulation of RNA metabolic process	NKX6-1;ZNF217;PML;ZMYND15;CRY2;BRMS1;FEZF2;MPHOSPH8
GO:0048522	0.0114456	2.35988	5.84791	12	1143	positive regulation of cellular process	CPT1A;ANXA2;EBF3;BRMS1L;ACIN1;SOCS4;CDC27;KDM3A;BRMS1;FEZF2;PICALM;FBXO4
GO:0006915	0.0127325	4.75228	0.907593	4	181	apoptotic process	CD14;ACIN1;PML;CD14
GO:0035601	0.0139604	12.0464	0.18052	2	36	protein deacylation	PML;BRMS1
GO:0071900	0.0145088	104.236	0.0145783	1	3	regulation of protein serine/threonine kinase activity	CHORDC1
GO:0019220	0.0148366	3.71991	1.45455	5	283	regulation of phosphate metabolic process	CHORDC1;PML;CCNK;SOCS4;CDK12
GO:0009301	0.0149693	100.905	0.0150433	1	3	snRNA transcription	SNAPC3
GO:0033169	0.0149693	100.905	0.0150433	1	3	histone H3-K9 demethylation	KDM3A
GO:0042789	0.0149693	100.905	0.0150433	1	3	mRNA transcription from RNA polymerase II promoter	ARNT
GO:0072070	0.0149693	100.905	0.0150433	1	3	loop of Henle development	PKD1
GO:0072173	0.0149693	100.905	0.0150433	1	3	metanephric tubule morphogenesis	PKD1
GO:0072218	0.0149693	100.905	0.0150433	1	3	metanephric ascending thin limb development	PKD1
GO:2000078	0.0149693	100.905	0.0150433	1	3	positive regulation of type B pancreatic cell development	NKX6-1
GO:0010467	0.015921	2.98981	2.69617	7	661	gene expression	SSB;SNAPC3;SPOPL;INTS6;XRN1;EIF3J;WDR36
GO:0045666	0.0162634	11.0669	0.195563	2	39	positive regulation of neuron differentiation	NKX6-1;FEZF2
GO:0008219	0.0175881	4.29744	0.99991	4	199	cell death	CD14;ACIN1;PML;CD14
GO:0043412	0.017631	2.00365	9.29931	16	1869	macromolecule modification	CHORDC1;SSB;MAK;DPH3;PML;CCNK;SOCS4;CDK12;PKD1;CDC27;STYX;KDM3A;BRMS1;RBBP6;GLYCTK;FBXO4
GO:0009896	0.0182918	10.3661	0.208063	2	42	positive regulation of catabolic process	ARNT;CPT1A
GO:0007283	0.0193244	4.16318	1.02796	4	205	spermatogenesis	BRD2;MAK;ZMYND15;STYX
GO:0051651	0.0193461	69.2917	0.0194855	1	4	maintenance of location in cell	TBCCD1
GO:0051172	0.0194965	2.57586	3.40982	8	680	negative regulation of nitrogen compound metabolic process	NKX6-1;ZNF217;PML;ZMYND15;CRY2;BRMS1;FEZF2;MPHOSPH8
GO:0015853	0.0199099	67.2644	0.0200578	1	4	adenine transport	SLC25A5
GO:0017183	0.0199099	67.2644	0.0200578	1	4	peptidyl-diphthamide biosynthetic process from peptidyl-histidine	DPH3
GO:0045657	0.0199099	67.2644	0.0200578	1	4	positive regulation of monocyte differentiation	ACIN1
GO:0048268	0.0199099	67.2644	0.0200578	1	4	clathrin coat assembly	PICALM
GO:0060573	0.0199099	67.2644	0.0200578	1	4	cell fate specification involved in pattern specification	NKX6-1
GO:0060579	0.0199099	67.2644	0.0200578	1	4	ventral spinal cord interneuron fate commitment	NKX6-1
GO:0071028	0.0199099	67.2644	0.0200578	1	4	nuclear mRNA surveillance	XRN1
GO:0050790	0.021209	2.98452	2.18142	6	424	regulation of catalytic activity	CHORDC1;PML;CCNK;SOCS4;TBC1D22B;CDK12
GO:0010558	0.0215834	2.524	3.47501	8	693	negative regulation of macromolecule biosynthetic process	NKX6-1;ZNF217;PML;ZMYND15;CRY2;BRMS1;FEZF2;MPHOSPH8
GO:0019438	0.0226778	1.87718	11.2173	18	2237	aromatic compound biosynthetic process	ARNT;NKX6-1;TAF4B;ZNF217;EBF3;BRMS1L;SNAPC3;PML;CCNK;CDK12;ZMYND15;PKD1;KDM3A;CRY2;BRMS1;FEZF2;PICALM;MPHOSPH8
GO:0018130	0.0235531	1.86782	11.2625	18	2246	heterocycle biosynthetic process	ARNT;NKX6-1;TAF4B;ZNF217;EBF3;BRMS1L;SNAPC3;PML;CCNK;CDK12;ZMYND15;PKD1;KDM3A;CRY2;BRMS1;FEZF2;PICALM;MPHOSPH8
GO:0007175	0.0248262	50.444	0.0250722	1	5	negative regulation of epidermal growth factor-activated receptor activity	SOCS4
GO:0016075	0.0248262	50.444	0.0250722	1	5	rRNA catabolic process	XRN1
GO:0021797	0.0248262	50.444	0.0250722	1	5	forebrain anterior/posterior pattern specification	FEZF2
GO:0031065	0.0248262	50.444	0.0250722	1	5	positive regulation of histone deacetylation	PML
GO:0032211	0.0248262	50.444	0.0250722	1	5	negative regulation of telomere maintenance via telomerase	PML
GO:0034287	0.0248262	50.444	0.0250722	1	5	detection of monosaccharide stimulus	NKX6-1
GO:0043619	0.0248262	50.444	0.0250722	1	5	regulation of transcription from RNA polymerase II promoter in response to oxidative stress	ARNT
GO:0051594	0.0248262	50.444	0.0250722	1	5	detection of glucose	NKX6-1
GO:0071025	0.0248262	50.444	0.0250722	1	5	RNA surveillance	XRN1
GO:0072017	0.0248262	50.444	0.0250722	1	5	distal tubule development	PKD1
GO:0072205	0.0248262	50.444	0.0250722	1	5	metanephric collecting duct development	PKD1
GO:0031327	0.0258494	2.43325	3.59536	8	717	negative regulation of cellular biosynthetic process	NKX6-1;ZNF217;PML;ZMYND15;CRY2;BRMS1;FEZF2;MPHOSPH8
GO:0031399	0.0263329	8.46615	0.252745	2	54	regulation of protein modification process	BRMS1;FBXO4
GO:0001892	0.0269335	8.34801	0.255737	2	51	embryonic placenta development	PKD1;PLCD3
GO:0071222	0.0279219	8.18035	0.260751	2	52	cellular response to lipopolysaccharide	CD14;CD14
GO:0044271	0.0283334	1.82215	11.4881	18	2291	cellular nitrogen compound biosynthetic process	ARNT;NKX6-1;TAF4B;ZNF217;EBF3;BRMS1L;SNAPC3;PML;CCNK;CDK12;ZMYND15;PKD1;KDM3A;CRY2;BRMS1;FEZF2;PICALM;MPHOSPH8
GO:0071706	0.0289248	8.01926	0.265766	2	53	tumor necrosis factor superfamily cytokine production	CD14;CD14
GO:0060674	0.0292478	41.0246	0.0296044	1	6	placenta blood vessel development	PKD1
GO:0003309	0.0297183	40.3517	0.0300867	1	6	type B pancreatic cell differentiation	NKX6-1
GO:0031659	0.0297183	40.3517	0.0300867	1	6	positive regulation of cyclin-dependent protein serine/threonine kinase activity involved in G1/S transition of mitotic cell cycle	PKD1
GO:0032000	0.0297183	40.3517	0.0300867	1	6	positive regulation of fatty acid beta-oxidation	CPT1A
GO:0044030	0.0297183	40.3517	0.0300867	1	6	regulation of DNA methylation	MPHOSPH8
GO:0072177	0.0297183	40.3517	0.0300867	1	6	mesonephric duct development	PKD1
GO:0072243	0.0297183	40.3517	0.0300867	1	6	metanephric nephron epithelium development	PKD1
GO:0030072	0.032448	4.5579	0.697008	3	139	peptide hormone secretion	NKX6-1;CPT1A;SLC25A5
GO:1901362	0.0326716	1.7869	11.6686	18	2327	organic cyclic compound biosynthetic process	ARNT;NKX6-1;TAF4B;ZNF217;EBF3;BRMS1L;SNAPC3;PML;CCNK;CDK12;ZMYND15;PKD1;KDM3A;CRY2;BRMS1;FEZF2;PICALM;MPHOSPH8
GO:0042592	0.0333916	4.5107	0.705281	3	138	homeostatic process	MAK;ACIN1;FBXO4
GO:0006853	0.0345862	33.6236	0.0351011	1	7	carnitine shuttle	CPT1A
GO:0009437	0.0345862	33.6236	0.0351011	1	7	carnitine metabolic process	CPT1A
GO:0048261	0.0345862	33.6236	0.0351011	1	7	negative regulation of receptor-mediated endocytosis	PICALM
GO:0051974	0.0345862	33.6236	0.0351011	1	7	negative regulation of telomerase activity	PML
GO:0015851	0.0394301	28.8177	0.0401156	1	8	nucleobase transport	SLC25A5
GO:0046886	0.0394301	28.8177	0.0401156	1	8	positive regulation of hormone biosynthetic process	ARNT
GO:0072078	0.0394301	28.8177	0.0401156	1	8	nephron tubule morphogenesis	PKD1
GO:0071216	0.0397143	6.69888	0.31591	2	63	cellular response to biotic stimulus	CD14;CD14
GO:0000079	0.0408658	6.59027	0.320925	2	64	regulation of cyclin-dependent protein serine/threonine kinase activity	CCNK;PKD1
GO:0032507	0.04203	6.4851	0.325939	2	65	maintenance of protein location in cell	PML;PKD1
GO:0015833	0.0433377	4.04552	0.782254	3	156	peptide transport	NKX6-1;CPT1A;SLC25A5
GO:0002068	0.0442501	25.2134	0.04513	1	9	glandular epithelial cell development	NKX6-1
GO:0002230	0.0442501	25.2134	0.04513	1	9	positive regulation of defense response to virus by host	PML
GO:0010824	0.0442501	25.2134	0.04513	1	9	regulation of centrosome duplication	CHORDC1
GO:0016577	0.0442501	25.2134	0.04513	1	9	histone demethylation	KDM3A
GO:0018202	0.0442501	25.2134	0.04513	1	9	peptidyl-histidine modification	DPH3
GO:0032469	0.0442501	25.2134	0.04513	1	9	endoplasmic reticulum calcium ion homeostasis	PML
GO:0045821	0.0442501	25.2134	0.04513	1	9	positive regulation of glycolysis	ARNT
GO:0072163	0.0442501	25.2134	0.04513	1	9	mesonephric epithelium development	PKD1
GO:0008214	0.0490463	22.41	0.0501445	1	10	protein dealkylation	KDM3A
GO:0031146	0.0490463	22.41	0.0501445	1	10	SCF-dependent proteasomal ubiquitin-dependent protein catabolic process	FBXO4
GO:0043555	0.0490463	22.41	0.0501445	1	10	regulation of translation in response to stress	PML
GO:0051457	0.0490463	22.41	0.0501445	1	10	maintenance of protein location in nucleus	PML
GO:0008063	0.0492705	5.91813	0.356026	2	71	Toll signaling pathway	CD14;CD14
GO:0007156	0.0517779	5.75043	0.366055	2	73	homophilic cell adhesion	PCDH8;PKD1
GO:0007413	0.0538189	20.1672	0.0551589	1	11	axonal fasciculation	FEZF2
GO:0010575	0.0538189	20.1672	0.0551589	1	11	positive regulation vascular endothelial growth factor production	ARNT
GO:0021542	0.0538189	20.1672	0.0551589	1	11	dentate gyrus development	FEZF2
GO:0046415	0.0538189	20.1672	0.0551589	1	11	urate metabolic process	SLC16A9
GO:0060716	0.0538189	20.1672	0.0551589	1	11	labyrinthine layer blood vessel development	PLCD3
GO:0007276	0.0549272	2.94649	1.43413	4	286	gamete generation	BRD2;MAK;ZMYND15;STYX
GO:0050796	0.0554502	5.52667	0.380441	2	77	regulation of insulin secretion	CPT1A;SLC25A5
GO:0034645	0.0563785	1.63617	13.3033	19	2653	cellular macromolecule biosynthetic process	ARNT;NKX6-1;TAF4B;ZNF217;EBF3;BRMS1L;SNAPC3;PML;CCNK;CDK12;ZMYND15;PKD1;EIF3J;KDM3A;CRY2;BRMS1;FEZF2;PICALM;MPHOSPH8
GO:0015879	0.0585679	18.3323	0.0601734	1	12	carnitine transport	CPT1A
GO:0009914	0.0589953	3.5508	0.887557	3	177	hormone transport	NKX6-1;CPT1A;SLC25A5
GO:0002791	0.0607529	5.2396	0.400614	2	81	regulation of peptide secretion	CPT1A;SLC25A5
GO:0006909	0.0622474	5.16456	0.40617	2	81	phagocytosis	CD14;CD14
GO:0043632	0.0632689	2.80369	1.50433	4	300	modification-dependent macromolecule catabolic process	SOCS4;CDC27;RBBP6;FBXO4
GO:0007029	0.0632935	16.8032	0.0651878	1	13	endoplasmic reticulum organization	ATL2
GO:0016180	0.0632935	16.8032	0.0651878	1	13	snRNA processing	INTS6
GO:0032204	0.0632935	16.8032	0.0651878	1	13	regulation of telomere maintenance	PML
GO:0043620	0.0632935	16.8032	0.0651878	1	13	regulation of DNA-templated transcription in response to stress	ARNT
GO:0045648	0.0632935	16.8032	0.0651878	1	13	positive regulation of erythrocyte differentiation	ARNT
GO:0071044	0.0632935	16.8032	0.0651878	1	13	histone mRNA catabolic process	XRN1
GO:0072273	0.0632935	16.8032	0.0651878	1	13	metanephric nephron morphogenesis	PKD1
GO:0010604	0.0657079	2.44728	2.17981	5	456	positive regulation of macromolecule metabolic process	PML;SOCS4;CDC27;BRMS1;FBXO4
GO:0008334	0.0669516	15.7652	0.0690887	1	14	histone mRNA metabolic process	SSB
GO:0000723	0.0670788	15.7341	0.0692242	1	14	telomere maintenance	FBXO4
GO:0015697	0.0679957	15.5093	0.0702023	1	14	quaternary ammonium group transport	CPT1A
GO:0021511	0.0679957	15.5093	0.0702023	1	14	spinal cord patterning	NKX6-1
GO:0021522	0.0679957	15.5093	0.0702023	1	14	spinal cord motor neuron differentiation	NKX6-1
GO:0045687	0.0679957	15.5093	0.0702023	1	14	positive regulation of glial cell differentiation	NKX6-1
GO:1901992	0.0679957	15.5093	0.0702023	1	14	positive regulation of mitotic cell cycle phase transition	PKD1
GO:0080090	0.0686116	1.73423	8.46542	13	1856	regulation of primary metabolic process	NKX6-1;CPT1A;TAF4B;ZNF217;EBF3;BRMS1L;TBC1D22B;ZMYND15;KDM3A;CRY2;FEZF2;PICALM;MPHOSPH8
GO:0006278	0.0726748	14.4002	0.0752167	1	15	RNA-dependent DNA replication	PML
GO:0015813	0.0726748	14.4002	0.0752167	1	15	L-glutamate transport	SLC25A22
GO:0045686	0.0726748	14.4002	0.0752167	1	15	negative regulation of glial cell differentiation	NKX6-1
GO:0061326	0.0726748	14.4002	0.0752167	1	15	renal tubule development	PKD1
GO:0046883	0.0732059	4.69359	0.445735	2	90	regulation of hormone secretion	CPT1A;SLC25A5
GO:2000045	0.0733684	4.68643	0.446286	2	89	regulation of G1/S transition of mitotic cell cycle	PML;PKD1
GO:0032350	0.0773308	13.4391	0.0802312	1	16	regulation of hormone metabolic process	ARNT
GO:0048665	0.0773308	13.4391	0.0802312	1	16	neuron fate specification	NKX6-1
GO:0044699	0.0775545	4.81448	0.466576	2	54	single-organism process	BRD2;STYX
GO:0051049	0.081763	4.4016	0.475439	2	102	regulation of transport	VDAC1;PML
GO:0007616	0.0819637	12.5981	0.0852456	1	17	long-term memory	PCDH8
GO:0030949	0.0819637	12.5981	0.0852456	1	17	positive regulation of vascular endothelial growth factor receptor signaling pathway	ARNT
GO:0042994	0.0819637	12.5981	0.0852456	1	17	cytoplasmic sequestering of transcription factor	PKD1
GO:0050732	0.0819637	12.5981	0.0852456	1	17	negative regulation of peptidyl-tyrosine phosphorylation	SOCS4
GO:1901575	0.085235	1.70667	7.01449	11	1411	organic substance catabolic process	CPT1A;RAB35;ACIN1;PML;SOCS4;TBC1D22B;XRN1;CDC27;ATL2;RBBP6;FBXO4
GO:0044238	0.0865174	2.01966	4.77395	8	1356	primary metabolic process	MAK;DPH3;EIF3J;STYX;RBBP6;GLYCTK;ADAMTS5;NKTR
GO:0042771	0.0865738	11.856	0.0902601	1	18	intrinsic apoptotic signaling pathway in response to DNA damage by p53 class mediator	PML
GO:0045930	0.0865738	11.856	0.0902601	1	18	negative regulation of mitotic cell cycle	PML
GO:0050982	0.0865738	11.856	0.0902601	1	18	detection of mechanical stimulus	PKD1
GO:0006469	0.0880862	4.19967	0.49643	2	99	negative regulation of protein kinase activity	CHORDC1;SOCS4
GO:0051254	0.0891267	1.93084	3.86113	7	770	positive regulation of RNA metabolic process	ARNT;NKX6-1;EBF3;PKD1;KDM3A;FEZF2;PICALM
GO:0034641	0.0910772	4.19259	0.508097	2	137	cellular nitrogen compound metabolic process	CPT1A;SLC16A9
GO:0006400	0.0911612	11.1964	0.0952745	1	19	tRNA modification	SSB
GO:0050709	0.0911612	11.1964	0.0952745	1	19	negative regulation of protein secretion	DPH3
GO:0006366	0.0912898	4.11962	0.507224	2	106	transcription from RNA polymerase II promoter	SNAPC3;CCNK
GO:0032845	0.0957259	10.6062	0.100289	1	20	negative regulation of homeostatic process	PML
GO:0043928	0.0957259	10.6062	0.100289	1	20	exonucleolytic nuclear-transcribed mRNA catabolic process involved in deadenylation-dependent decay	XRN1
GO:0045494	0.0957259	10.6062	0.100289	1	20	photoreceptor cell maintenance	MAK
GO:0031398	0.0957507	3.99209	0.521503	2	104	positive regulation of protein ubiquitination	CDC27;FBXO4
GO:0051248	0.0958375	2.40954	1.74001	4	347	negative regulation of protein metabolic process	CHORDC1;PML;SOCS4;CDC27
GO:0016197	0.098869	3.91464	0.531532	2	106	endosomal transport	RAB35;PICALM
GO:0051348	0.0992281	3.90667	0.532698	2	108	negative regulation of transferase activity	CHORDC1;SOCS4
GO:0044092	0.103555	2.10615	2.4972	5	498	negative regulation of molecular function	CHORDC1;PML;SOCS4;CDC27;BRMS1
GO:0032270	0.103853	2.10528	2.5	5	505	positive regulation of cellular protein metabolic process	PML;PKD1;CDC27;BRMS1;FBXO4
GO:0051276	0.104693	3.78215	0.550097	2	110	chromosome organization	ACIN1;FBXO4
GO:0060428	0.104788	9.59442	0.110318	1	22	lung epithelium development	PKD1
GO:0032313	0.109285	9.15752	0.115332	1	23	regulation of Rab GTPase activity	TBC1D22B
GO:0045923	0.109285	9.15752	0.115332	1	23	positive regulation of fatty acid metabolic process	CPT1A
GO:0070979	0.109285	9.15752	0.115332	1	23	protein K11-linked ubiquitination	CDC27
GO:1901987	0.111279	8.97205	0.117566	1	24	regulation of cell cycle phase transition	PKD1
GO:0006865	0.113244	3.60006	0.576662	2	115	amino acid transport	CPT1A;SLC25A22
GO:0032092	0.11376	8.75862	0.120347	1	24	positive regulation of protein binding	PKD1
GO:0060993	0.11376	8.75862	0.120347	1	24	kidney morphogenesis	PKD1
GO:0070988	0.11376	8.75862	0.120347	1	24	demethylation	KDM3A
GO:2001252	0.11376	8.75862	0.120347	1	24	positive regulation of chromosome organization	PML
GO:0032446	0.11586	2.24091	1.86537	4	372	protein modification by small protein conjugation	PML;CDC27;RBBP6;FBXO4
GO:0045639	0.116448	8.53143	0.123373	1	25	positive regulation of myeloid cell differentiation	ACIN1
GO:0001676	0.118213	8.39296	0.125361	1	25	long-chain fatty acid metabolic process	CPT1A
GO:0006611	0.118213	8.39296	0.125361	1	25	protein export from nucleus	PKD1
GO:0042755	0.118213	8.39296	0.125361	1	25	eating behavior	CPT1A
GO:0071482	0.118213	8.39296	0.125361	1	25	cellular response to light stimulus	CRY2
GO:0003002	0.120918	3.45648	0.600137	2	121	regionalization	PCDH8;FEZF2
GO:0006081	0.122645	8.05655	0.130376	1	26	cellular aldehyde metabolic process	KDM3A
GO:0007049	0.123856	1.76566	4.19743	7	846	cell cycle	CHORDC1;RAB35;PML;CCNK;CDC27;MPHOSPH8;CCNG2
GO:0051260	0.126448	3.35972	0.616777	2	123	protein homooligomerization	CPT1A;ATL2
GO:0007094	0.127054	7.74602	0.13539	1	27	mitotic spindle assembly checkpoint	CDC27
GO:0010676	0.127054	7.74602	0.13539	1	27	positive regulation of cellular carbohydrate metabolic process	ARNT
GO:0032024	0.127054	7.74602	0.13539	1	27	positive regulation of insulin secretion	NKX6-1
GO:0043471	0.127054	7.74602	0.13539	1	27	regulation of cellular carbohydrate catabolic process	ARNT
GO:0046320	0.127054	7.74602	0.13539	1	27	regulation of fatty acid oxidation	CPT1A
GO:0006511	0.128485	2.5012	1.24657	3	252	ubiquitin-dependent protein catabolic process	SOCS4;CDC27;FBXO4
GO:0023061	0.128965	2.49586	1.2486	3	249	signal release	NKX6-1;CPT1A;SLC25A5
GO:0046777	0.129806	3.30452	0.626806	2	125	protein autophosphorylation	MAK;CDK12
GO:0006900	0.131441	7.45849	0.140405	1	28	membrane budding	PICALM
GO:0061097	0.131441	7.45849	0.140405	1	28	regulation of protein tyrosine kinase activity	SOCS4
GO:2001251	0.131441	7.45849	0.140405	1	28	negative regulation of chromosome organization	PML
GO:0090068	0.134881	3.22501	0.641849	2	128	positive regulation of cell cycle process	PML;PKD1
GO:0034660	0.135486	7.20815	0.145053	1	30	ncRNA metabolic process	XRN1
GO:0061077	0.135807	7.1915	0.145419	1	29	chaperone-mediated protein folding	CHORDC1
GO:1902100	0.135807	7.1915	0.145419	1	29	negative regulation of metaphase/anaphase transition of cell cycle	CDC27
GO:0001817	0.138053	2.41557	1.28871	3	257	regulation of cytokine production	ARNT;CD14;CD14
GO:0032504	0.139693	2.40276	1.29598	3	260	multicellular organism reproduction	BRD2;MAK;STYX
GO:0031329	0.140135	2.39987	1.29801	3	266	regulation of cellular catabolic process	CPT1A;PML;TBC1D22B
GO:0001756	0.140151	6.94293	0.150433	1	30	somitogenesis	PCDH8
GO:1901185	0.140151	6.94293	0.150433	1	30	negative regulation of ERBB signaling pathway	SOCS4
GO:0051707	0.141756	3.12527	0.662055	2	132	response to other organism	CD14;CD14
GO:0042176	0.143163	6.77953	0.153925	1	31	regulation of protein catabolic process	PML
GO:0010498	0.144067	3.09264	0.668773	2	135	proteasomal protein catabolic process	CDC27;FBXO4
GO:0006305	0.144474	6.71092	0.155448	1	31	DNA alkylation	MPHOSPH8
GO:0032436	0.144474	6.71092	0.155448	1	31	positive regulation of proteasomal ubiquitin-dependent protein catabolic process	SOCS4
GO:0045184	0.144625	1.68728	4.3726	7	872	establishment of protein localization	RAB35;DPH3;PML;PKD1;CRY2;PICALM;RPH3A
GO:0010557	0.147711	1.67681	4.39767	7	877	positive regulation of macromolecule biosynthetic process	ARNT;NKX6-1;EBF3;PKD1;KDM3A;FEZF2;PICALM
GO:0051173	0.148332	1.67473	4.40269	7	878	positive regulation of nitrogen compound metabolic process	ARNT;NKX6-1;EBF3;PKD1;KDM3A;FEZF2;PICALM
GO:0007098	0.148775	6.49388	0.160462	1	32	centrosome cycle	CHORDC1
GO:0010833	0.148775	6.49388	0.160462	1	32	telomere maintenance via telomere lengthening	PML
GO:0031577	0.148775	6.49388	0.160462	1	32	spindle checkpoint	CDC27
GO:0035094	0.148775	6.49388	0.160462	1	32	response to nicotine	NKX6-1
GO:0042752	0.148775	6.49388	0.160462	1	32	regulation of circadian rhythm	CRY2
GO:0050994	0.148775	6.49388	0.160462	1	32	regulation of lipid catabolic process	CPT1A
GO:0051246	0.14974	1.85893	2.81828	5	582	regulation of protein metabolic process	CCNK;CDK12;PKD1;BRMS1;FBXO4
GO:0051099	0.150946	6.38816	0.163005	1	33	positive regulation of binding	DPH3
GO:0045839	0.153055	6.29041	0.165477	1	33	negative regulation of mitosis	CDC27
GO:0048709	0.153055	6.29041	0.165477	1	33	oligodendrocyte differentiation	NKX6-1
GO:0032880	0.153489	2.96869	0.69598	2	140	regulation of protein localization	DPH3;PICALM
GO:0007093	0.155947	6.15949	0.168879	1	34	mitotic cell cycle checkpoint	CDC27
GO:0002065	0.157314	6.09927	0.170491	1	34	columnar/cuboidal epithelial cell differentiation	NKX6-1
GO:0030071	0.157314	6.09927	0.170491	1	34	regulation of mitotic metaphase/anaphase transition	CDC27
GO:0009653	0.160584	1.81265	2.88627	5	574	anatomical structure morphogenesis	ANXA2;PCDH8;FEZF2;PICALM;PLCD3
GO:0006997	0.161552	5.91937	0.175506	1	35	nucleus organization	PML
GO:0010522	0.161552	5.91937	0.175506	1	35	regulation of calcium ion transport into cytosol	PML
GO:0032088	0.161552	5.91937	0.175506	1	35	negative regulation of NF-kappaB transcription factor activity	BRMS1
GO:0006195	0.164104	2.21976	1.3991	3	279	purine nucleotide catabolic process	RAB35;ACIN1;ATL2
GO:0014013	0.165769	5.74975	0.18052	1	36	regulation of gliogenesis	NKX6-1
GO:0031400	0.167808	2.80098	0.736711	2	151	negative regulation of protein modification process	CHORDC1;SOCS4
GO:0016358	0.167934	5.66569	0.183106	1	37	dendrite development	FEZF2
GO:0009058	0.169398	5.64507	0.184747	1	39	biosynthetic process	DPH3
GO:0042308	0.169965	5.58956	0.185535	1	37	negative regulation of protein import into nucleus	PKD1
GO:0044070	0.169965	5.58956	0.185535	1	37	regulation of anion transport	VDAC1
GO:0048284	0.169965	5.58956	0.185535	1	37	organelle fusion	ANXA2
GO:0002237	0.171533	2.75928	0.747153	2	149	response to molecule of bacterial origin	CD14;CD14
GO:0009582	0.171691	5.52537	0.187606	1	38	detection of abiotic stimulus	NPFFR2
GO:0009987	0.173038	3.42932	0.768414	2	193	cellular process	DNAL1;UHMK1
GO:0009203	0.17349	1.90272	2.18129	4	435	ribonucleoside triphosphate catabolic process	RAB35;ACIN1;TBC1D22B;ATL2
GO:0007030	0.17414	5.43802	0.190549	1	38	Golgi organization	ATL2
GO:0072006	0.17414	5.43802	0.190549	1	38	nephron development	PKD1
GO:0009146	0.174478	1.89815	2.1863	4	436	purine nucleoside triphosphate catabolic process	RAB35;ACIN1;TBC1D22B;ATL2
GO:0021510	0.175739	5.38135	0.192478	1	39	spinal cord development	PKD1
GO:0002793	0.178295	5.29446	0.195563	1	39	positive regulation of peptide secretion	NKX6-1
GO:0044703	0.181444	1.86672	2.2214	4	443	multi-organism reproductive process	BRD2;MAK;ZMYND15;STYX
GO:0031056	0.182429	5.15827	0.200578	1	40	regulation of histone modification	PML
GO:0042787	0.183712	5.11667	0.202142	1	41	protein ubiquitination involved in ubiquitin-dependent protein catabolic process	RBBP6
GO:0051094	0.184459	1.85356	2.23644	4	446	positive regulation of developmental process	ARNT;NKX6-1;ACIN1;FEZF2
GO:0030162	0.184779	5.08377	0.203439	1	41	regulation of proteolysis	PML
GO:0009261	0.186479	1.84488	2.24647	4	448	ribonucleotide catabolic process	RAB35;ACIN1;TBC1D22B;ATL2
GO:0048806	0.186543	5.02888	0.205592	1	41	genitalia development	PKD1
GO:0051604	0.187147	1.62151	3.86113	6	770	protein maturation	PML;SOCS4;CDC27;RBBP6;ADAMTS5;FBXO4
GO:0051649	0.189687	1.55718	4.72099	7	966	establishment of localization in cell	RAB35;PML;PKD1;CRY2;PICALM;ATL2;RPH3A
GO:0046483	0.19057	4.95382	0.210306	1	57	heterocycle metabolic process	SLC16A9
GO:0044728	0.190636	4.9058	0.210607	1	42	DNA methylation or demethylation	MPHOSPH8
GO:0021761	0.194709	4.78859	0.215621	1	43	limbic system development	FEZF2
GO:0031623	0.194709	4.78859	0.215621	1	43	receptor internalization	PICALM
GO:0043467	0.194709	4.78859	0.215621	1	43	regulation of generation of precursor metabolites and energy	ARNT
GO:0050688	0.194709	4.78859	0.215621	1	43	regulation of defense response to virus	PML
GO:0030218	0.195934	4.75398	0.217136	1	44	erythrocyte differentiation	ACIN1
GO:0009164	0.198749	1.79442	2.30665	4	460	nucleoside catabolic process	RAB35;ACIN1;TBC1D22B;ATL2
GO:0006383	0.198762	4.67682	0.220636	1	44	transcription from RNA polymerase III promoter	SNAPC3
GO:0033043	0.201821	2.4749	0.831148	2	169	regulation of organelle organization	ANXA2;CHORDC1
GO:0017148	0.202795	4.57014	0.22565	1	45	negative regulation of translation	PML
GO:0051240	0.205683	1.97607	1.56451	3	312	positive regulation of multicellular organismal process	ARNT;CD14;CD14
GO:0001938	0.206808	4.4682	0.230665	1	46	positive regulation of endothelial cell proliferation	ARNT
GO:0015908	0.206808	4.4682	0.230665	1	46	fatty acid transport	CPT1A
GO:0048813	0.206808	4.4682	0.230665	1	46	dendrite morphogenesis	PICALM
GO:0001666	0.207789	2.42462	0.847442	2	169	response to hypoxia	ARNT;PML
GO:0002262	0.210801	4.37069	0.235679	1	47	myeloid cell homeostasis	ACIN1
GO:0010469	0.210801	4.37069	0.235679	1	47	regulation of receptor activity	SOCS4
GO:0030521	0.210801	4.37069	0.235679	1	47	androgen receptor signaling pathway	KDM3A
GO:0044801	0.210801	4.37069	0.235679	1	47	single-organism membrane fusion	ANXA2
GO:0042326	0.211464	2.39552	0.857471	2	171	negative regulation of phosphorylation	CHORDC1;SOCS4
GO:0009205	0.213376	1.7388	2.37685	4	474	purine ribonucleoside triphosphate metabolic process	RAB35;ACIN1;TBC1D22B;ATL2
GO:0051223	0.214351	4.28757	0.240155	1	49	regulation of protein transport	PICALM
GO:0007224	0.214774	4.27733	0.240694	1	48	smoothened signaling pathway	NKX6-1
GO:0016525	0.214774	4.27733	0.240694	1	48	negative regulation of angiogenesis	PML
GO:0051224	0.215753	4.25475	0.241934	1	49	negative regulation of protein transport	PKD1
GO:0016050	0.2159	4.25146	0.24212	1	49	vesicle organization	ANXA2
GO:0051170	0.218834	2.33932	0.877528	2	175	nuclear import	PKD1;CRY2
GO:0065009	0.220854	4.14904	0.24835	1	53	regulation of molecular function	DPH3
GO:0071702	0.222491	1.47825	4.94865	7	1025	organic substance transport	RAB35;DPH3;PML;PKD1;CRY2;PICALM;RPH3A
GO:0006888	0.222661	4.10204	0.250722	1	50	ER to Golgi vesicle-mediated transport	ATL2
GO:0031016	0.222661	4.10204	0.250722	1	50	pancreas development	NKX6-1
GO:0042058	0.222661	4.10204	0.250722	1	50	regulation of epidermal growth factor receptor signaling pathway	SOCS4
GO:0042990	0.222661	4.10204	0.250722	1	50	regulation of transcription factor import into nucleus	PKD1
GO:0045862	0.222661	4.10204	0.250722	1	50	positive regulation of proteolysis	SOCS4
GO:0050821	0.222661	4.10204	0.250722	1	50	protein stabilization	PML
GO:0034470	0.225042	4.05182	0.253767	1	52	ncRNA processing	SSB
GO:0070482	0.226228	2.28566	0.897586	2	179	response to oxygen levels	ARNT;PML
GO:0008037	0.226576	4.01966	0.255737	1	51	cell recognition	FEZF2
GO:0032387	0.226576	4.01966	0.255737	1	51	negative regulation of intracellular transport	PKD1
GO:1902107	0.226576	4.01966	0.255737	1	51	positive regulation of leukocyte differentiation	ACIN1
GO:0009141	0.227231	1.69004	2.44204	4	487	nucleoside triphosphate metabolic process	RAB35;ACIN1;TBC1D22B;ATL2
GO:0000122	0.229322	1.86435	1.65477	3	330	negative regulation of transcription from RNA polymerase II promoter	NKX6-1;CRY2;FEZF2
GO:0072358	0.230268	2.25823	0.908537	2	180	cardiovascular system development	ANXA2;PLCD3
GO:0007286	0.230471	3.9405	0.260751	1	52	spermatid development	ZMYND15
GO:0006007	0.234347	3.86439	0.265766	1	53	glucose catabolic process	ARNT
GO:0008360	0.238204	3.79115	0.27078	1	54	regulation of cell shape	TBCCD1
GO:0031023	0.238204	3.79115	0.27078	1	54	microtubule organizing center organization	CHORDC1
GO:1901292	0.239139	1.65079	2.4972	4	498	nucleoside phosphate catabolic process	RAB35;ACIN1;TBC1D22B;ATL2
GO:0046887	0.242041	3.72063	0.275795	1	55	positive regulation of hormone secretion	NKX6-1
GO:0060333	0.242041	3.72063	0.275795	1	55	interferon-gamma-mediated signaling pathway	PML
GO:0010906	0.24586	3.65266	0.280809	1	56	regulation of glucose metabolic process	ARNT
GO:0006725	0.248471	3.64519	0.283784	1	77	cellular aromatic compound metabolic process	SLC16A9
GO:0015849	0.248515	2.13831	0.95776	2	191	organic acid transport	CPT1A;SLC25A22
GO:0002761	0.24966	3.58713	0.285824	1	57	regulation of myeloid leukocyte differentiation	ACIN1
GO:0050768	0.24966	3.58713	0.285824	1	57	negative regulation of neurogenesis	NKX6-1
GO:0045732	0.253441	3.5239	0.290838	1	58	positive regulation of protein catabolic process	SOCS4
GO:0061136	0.253441	3.5239	0.290838	1	58	regulation of proteasomal protein catabolic process	SOCS4
GO:0071840	0.254277	3.52657	0.291728	1	55	cellular component organization or biogenesis	WDR36
GO:0006921	0.257203	3.46284	0.295852	1	59	cellular component disassembly involved in execution phase of apoptosis	ACIN1
GO:0010563	0.259696	2.07143	0.987846	2	197	negative regulation of phosphorus metabolic process	CHORDC1;SOCS4
GO:0009062	0.260946	3.40386	0.300867	1	60	fatty acid catabolic process	CPT1A
GO:0051053	0.260946	3.40386	0.300867	1	60	negative regulation of DNA metabolic process	PML
GO:0070507	0.260946	3.40386	0.300867	1	60	regulation of microtubule cytoskeleton organization	CHORDC1
GO:0045595	0.264119	1.72451	1.78446	3	352	regulation of cell differentiation	ARNT;ACIN1;FEZF2
GO:0001525	0.264152	2.04643	0.999829	2	202	angiogenesis	ANXA2;PLCD3
GO:0006006	0.26627	3.32327	0.308035	1	62	glucose metabolic process	CPT1A
GO:0010564	0.267695	3.30274	0.309954	1	64	regulation of cell cycle process	CHORDC1
GO:0007218	0.268378	3.29169	0.310896	1	62	neuropeptide signaling pathway	PKD1
GO:0021543	0.268378	3.29169	0.310896	1	62	pallium development	FEZF2
GO:0060401	0.268378	3.29169	0.310896	1	62	cytosolic calcium ion transport	PML
GO:0006184	0.268412	1.70812	1.80019	3	359	GTP catabolic process	RAB35;TBC1D22B;ATL2
GO:0042278	0.271216	1.55522	2.64261	4	527	purine nucleoside metabolic process	RAB35;ACIN1;TBC1D22B;ATL2
GO:0009593	0.272066	3.23832	0.31591	1	63	detection of chemical stimulus	NKX6-1
GO:0016331	0.272066	3.23832	0.31591	1	63	morphogenesis of embryonic epithelium	PCDH8
GO:0051436	0.272066	3.23832	0.31591	1	63	negative regulation of ubiquitin-protein ligase activity involved in mitotic cell cycle	CDC27
GO:0097193	0.272066	3.23832	0.31591	1	63	intrinsic apoptotic signaling pathway	PML
GO:0046130	0.272722	1.69316	1.81607	3	366	purine ribonucleoside catabolic process	RAB35;TBC1D22B;ATL2
GO:0042127	0.275485	3.19326	0.320523	1	63	regulation of cell proliferation	PLCD3
GO:0006886	0.277929	1.97258	1.03685	2	210	intracellular protein transport	RAB35;RPH3A
GO:0071310	0.277935	1.53806	2.67291	4	526	cellular response to organic substance	ARNT;CD14;KDM3A;CD14
GO:0006977	0.279387	3.13658	0.325939	1	65	DNA damage response, signal transduction by p53 class mediator resulting in cell cycle arrest	PML
GO:0046365	0.279387	3.13658	0.325939	1	65	monosaccharide catabolic process	ARNT
GO:1902400	0.279387	3.13658	0.325939	1	65	intracellular signal transduction involved in G1 DNA damage checkpoint	PML
GO:0000075	0.280959	3.11607	0.328093	1	67	cell cycle checkpoint	CCNG2
GO:0009119	0.281339	1.52768	2.68774	4	536	ribonucleoside metabolic process	RAB35;ACIN1;TBC1D22B;ATL2
GO:0048565	0.283021	3.08806	0.330954	1	66	digestive tract development	PKD1
GO:0051352	0.283021	3.08806	0.330954	1	66	negative regulation of ligase activity	CDC27
GO:0072401	0.283021	3.08806	0.330954	1	66	signal transduction involved in DNA integrity checkpoint	PML
GO:0072413	0.283021	3.08806	0.330954	1	66	signal transduction involved in mitotic cell cycle checkpoint	PML
GO:1902402	0.283021	3.08806	0.330954	1	66	signal transduction involved in mitotic DNA damage checkpoint	PML
GO:0051437	0.286636	3.04101	0.335968	1	67	positive regulation of ubiquitin-protein ligase activity involved in mitotic cell cycle	CDC27
GO:1901068	0.287589	1.64146	1.87039	3	373	guanosine-containing compound metabolic process	RAB35;TBC1D22B;ATL2
GO:0000910	0.290234	2.99537	0.340982	1	68	cytokinesis	RAB35
GO:0009953	0.290234	2.99537	0.340982	1	68	dorsal/ventral pattern formation	NKX6-1
GO:0030097	0.291395	1.90252	1.07309	2	214	hemopoiesis	ACIN1;PICALM
GO:0002064	0.293814	2.95106	0.345997	1	69	epithelial cell development	NKX6-1
GO:0021915	0.293814	2.95106	0.345997	1	69	neural tube development	PKD1
GO:0030856	0.293814	2.95106	0.345997	1	69	regulation of epithelial cell differentiation	NKX6-1
GO:0016569	0.295119	1.88441	1.08312	2	216	covalent chromatin modification	PML;KDM3A
GO:0006355	0.297191	1.61926	1.9059	3	442	regulation of transcription, DNA-templated	TAF4B;BRMS1L;CCNK
GO:0006109	0.297376	2.90805	0.351011	1	70	regulation of carbohydrate metabolic process	ARNT
GO:0006367	0.297376	2.90805	0.351011	1	70	transcription initiation from RNA polymerase II promoter	TAF4B
GO:0007346	0.299909	1.86201	1.09602	2	222	regulation of mitotic cell cycle	PKD1;CDC27
GO:0031328	0.299971	1.36164	4.53819	6	920	positive regulation of cellular biosynthetic process	NKX6-1;EBF3;PKD1;KDM3A;FEZF2;PICALM
GO:0001894	0.30092	2.86626	0.356026	1	71	tissue homeostasis	MAK
GO:0006368	0.30092	2.86626	0.356026	1	71	transcription elongation from RNA polymerase II promoter	TAF4B
GO:0009755	0.30092	2.86626	0.356026	1	71	hormone-mediated signaling pathway	KDM3A
GO:0060627	0.302163	2.85224	0.357779	1	72	regulation of vesicle-mediated transport	ANXA2
GO:0031571	0.304447	2.82564	0.36104	1	72	mitotic G1 DNA damage checkpoint	PML
GO:0048731	0.307599	2.79828	0.365314	1	67	system development	PML
GO:0006364	0.307956	2.78616	0.366055	1	73	rRNA processing	WDR36
GO:0034599	0.310615	2.75699	0.369867	1	75	cellular response to oxidative stress	PML
GO:0009746	0.311448	2.74776	0.371069	1	74	response to hexose	NKX6-1
GO:0006811	0.312297	1.80617	1.12942	2	220	ion transport	VDAC1;SLC25A22
GO:0035270	0.314923	2.71039	0.376084	1	75	endocrine system development	NKX6-1
GO:0007259	0.31838	2.67402	0.381098	1	76	JAK-STAT cascade	PKD1
GO:0045787	0.31838	2.67402	0.381098	1	76	positive regulation of cell cycle	PKD1
GO:0060341	0.321603	1.76619	1.15458	2	242	regulation of cellular localization	DPH3;PML
GO:0006200	0.32182	2.63861	0.386113	1	77	ATP catabolic process	ACIN1
GO:0034341	0.32182	2.63861	0.386113	1	77	response to interferon-gamma	PML
GO:0050769	0.32182	2.63861	0.386113	1	77	positive regulation of neurogenesis	NKX6-1
GO:0051351	0.32182	2.63861	0.386113	1	77	positive regulation of ligase activity	CDC27
GO:0031145	0.325243	2.60412	0.391127	1	78	anaphase-promoting complex-dependent proteasomal ubiquitin-dependent protein catabolic process	CDC27
GO:0034440	0.325243	2.60412	0.391127	1	78	lipid oxidation	CPT1A
GO:0015711	0.330341	1.72788	1.1784	2	235	organic anion transport	CPT1A;SLC25A22
GO:0031397	0.330827	2.54956	0.399354	1	81	negative regulation of protein ubiquitination	CDC27
GO:0006641	0.332038	2.53776	0.401156	1	80	triglyceride metabolic process	CPT1A
GO:0007050	0.332792	2.53092	0.40226	1	81	cell cycle arrest	PKD1
GO:1901657	0.335054	1.39777	2.92342	4	583	glycosyl compound metabolic process	RAB35;ACIN1;TBC1D22B;ATL2
GO:0009150	0.336207	1.39524	2.92844	4	584	purine ribonucleotide metabolic process	RAB35;ACIN1;TBC1D22B;ATL2
GO:0009128	0.338767	2.47467	0.411185	1	82	purine nucleoside monophosphate catabolic process	ACIN1
GO:0009158	0.338767	2.47467	0.411185	1	82	ribonucleoside monophosphate catabolic process	ACIN1
GO:0035556	0.344881	1.6721	1.21788	2	237	intracellular signal transduction	SOCS4;PLCD3
GO:0006638	0.345428	2.41462	0.421214	1	84	neutral lipid metabolic process	CPT1A
GO:0019693	0.345441	1.37526	2.96855	4	592	ribose phosphate metabolic process	RAB35;ACIN1;TBC1D22B;ATL2
GO:0033365	0.347019	1.46498	2.08601	3	416	protein localization to organelle	PML;PKD1;CRY2
GO:0070727	0.348003	1.31518	3.8862	5	775	cellular macromolecule localization	RAB35;PML;PKD1;CRY2;RPH3A
GO:0000902	0.35247	2.35502	0.431857	1	85	cell morphogenesis	TBCCD1
GO:0006275	0.355297	2.32979	0.436257	1	87	regulation of DNA replication	PML
GO:0051438	0.355297	2.32979	0.436257	1	87	regulation of ubiquitin-protein ligase activity	CDC27
GO:0071156	0.355297	2.32979	0.436257	1	87	regulation of cell cycle arrest	PML
GO:0018105	0.358553	2.30281	0.441271	1	88	peptidyl-serine phosphorylation	PKD1
GO:0051216	0.358553	2.30281	0.441271	1	88	cartilage development	PKD1
GO:0051252	0.360694	1.35041	3.03463	4	701	regulation of RNA metabolic process	TAF4B;BRMS1L;CCNK;CDK12
GO:0044774	0.361794	2.27645	0.446286	1	89	mitotic DNA integrity checkpoint	PML
GO:0006399	0.365019	2.25068	0.4513	1	90	tRNA metabolic process	SSB
GO:0051783	0.365019	2.25068	0.4513	1	90	regulation of nuclear division	CDC27
GO:0007409	0.366235	2.24167	0.453164	1	90	axonogenesis	PICALM
GO:0010817	0.366925	2.23656	0.454224	1	94	regulation of hormone levels	ARNT
GO:0043170	0.377594	1.42045	2.19256	3	639	macromolecule metabolic process	ACIN1;NKTR;POLI
GO:0030100	0.377758	2.15313	0.471358	1	94	regulation of endocytosis	PICALM
GO:0007626	0.380903	2.13004	0.476373	1	95	locomotory behavior	FEZF2
GO:0048754	0.380903	2.13004	0.476373	1	95	branching morphogenesis of an epithelial tube	PKD1
GO:0010556	0.38217	1.30747	3.12707	4	711	regulation of macromolecule biosynthetic process	TAF4B;BRMS1L;CCNK;CDK12
GO:0006281	0.38315	1.53274	1.32381	2	264	DNA repair	CRY2;POLI
GO:0030308	0.384033	2.10744	0.481387	1	96	negative regulation of cell growth	PML
GO:0009743	0.387147	2.08531	0.486401	1	97	response to carbohydrate	NKX6-1
GO:0010639	0.388877	2.0734	0.48918	1	99	negative regulation of organelle organization	CDC27
GO:0002520	0.392094	1.50338	1.34889	2	269	immune system development	ACIN1;PICALM
GO:0016052	0.393329	2.0424	0.49643	1	99	carbohydrate catabolic process	ARNT
GO:0090287	0.393329	2.0424	0.49643	1	99	regulation of cellular response to growth factor stimulus	ARNT
GO:1900180	0.393329	2.0424	0.49643	1	99	regulation of protein localization to nucleus	PKD1
GO:1901988	0.394979	2.0314	0.499105	1	101	negative regulation of cell cycle phase transition	PML
GO:0007610	0.396654	1.4891	1.36167	2	274	behavior	CPT1A;PCDH8
GO:1901360	0.39825	2.03088	0.502731	1	135	organic cyclic compound metabolic process	SLC16A9
GO:0045087	0.401181	1.47481	1.37445	2	277	innate immune response	CD14;CD14
GO:0044772	0.402063	1.47202	1.37696	2	279	mitotic cell cycle phase transition	PML;CDC27
GO:0009117	0.402726	1.32977	2.28894	3	454	nucleotide metabolic process	RAB35;ACIN1;ATL2
GO:0042493	0.402753	1.46957	1.37897	2	275	response to drug	NKX6-1;CPT1A
GO:0044237	0.402904	1.26619	4.14973	5	1290	cellular metabolic process	MAK;DPH3;STYX;GLYCTK;NKTR
GO:0008283	0.403814	1.46783	1.38166	2	275	cell proliferation	NKX6-1;CDC27
GO:0000209	0.403823	1.97275	0.513668	1	104	protein polyubiquitination	FBXO4
GO:0006461	0.404346	1.2597	3.22429	4	643	protein complex assembly	CPT1A;PML;PICALM;ATL2
GO:0031326	0.40532	1.26384	3.22691	4	729	regulation of cellular biosynthetic process	TAF4B;BRMS1L;CCNK;CDK12
GO:0042770	0.40551	1.96163	0.516488	1	103	signal transduction in response to DNA damage	PML
GO:0040029	0.411509	1.92357	0.526517	1	105	regulation of gene expression, epigenetic	MPHOSPH8
GO:0051090	0.412571	1.91729	0.528269	1	106	regulation of sequence-specific DNA binding transcription factor activity	BRMS1
GO:0016192	0.413692	1.30591	2.32924	3	473	vesicle-mediated transport	CD14;ATL2;CD14
GO:0007611	0.41745	1.88696	0.536546	1	107	learning or memory	PCDH8
GO:0043414	0.423331	1.85169	0.546575	1	109	macromolecule methylation	MPHOSPH8
GO:0072331	0.423331	1.85169	0.546575	1	109	signal transduction by p53 class mediator	PML
GO:0006323	0.42625	1.83455	0.551589	1	110	DNA packaging	ACIN1
GO:0051171	0.426484	1.19252	4.2709	5	972	regulation of nitrogen compound metabolic process	TAF4B;BRMS1L;CCNK;TBC1D22B;CDK12
GO:0030323	0.429154	1.81771	0.556604	1	111	respiratory tube development	PKD1
GO:0021700	0.432044	1.80118	0.561618	1	112	developmental maturation	NKX6-1
GO:0051129	0.432983	1.79637	0.563193	1	115	negative regulation of cellular component organization	PICALM
GO:0051603	0.434695	1.78699	0.566145	1	117	proteolysis involved in cellular protein catabolic process	RBBP6
GO:0048523	0.43532	1.37792	1.47106	2	318	negative regulation of cellular process	BRMS1L;PKD1
GO:0033157	0.440627	1.75333	0.576662	1	115	regulation of intracellular protein transport	PKD1
GO:0071214	0.443459	1.73793	0.581676	1	116	cellular response to abiotic stimulus	CRY2
GO:0001763	0.446278	1.7228	0.58669	1	117	morphogenesis of a branching structure	PKD1
GO:0006259	0.447741	1.34035	1.50843	2	314	DNA metabolic process	ACIN1;MPHOSPH8
GO:0003006	0.447911	1.33873	1.50935	2	301	developmental process involved in reproduction	ZMYND15;PKD1
GO:0071345	0.447911	1.33873	1.50935	2	301	cellular response to cytokine stimulus	NKX6-1;PML
GO:0010876	0.449082	1.70793	0.591705	1	118	lipid localization	CPT1A
GO:0010959	0.449082	1.70793	0.591705	1	118	regulation of metal ion transport	PML
GO:0046822	0.45465	1.67893	0.601734	1	120	regulation of nucleocytoplasmic transport	PKD1
GO:0060541	0.460161	1.6509	0.611763	1	122	respiratory system development	PKD1
GO:0000077	0.462897	1.63722	0.616777	1	123	DNA damage checkpoint	PML
GO:0006470	0.462897	1.63722	0.616777	1	123	protein dephosphorylation	STYX
GO:0006605	0.463113	1.29859	1.55448	2	310	protein targeting	PML;CRY2
GO:0005996	0.467138	1.61656	0.624562	1	126	monosaccharide metabolic process	CPT1A
GO:0051051	0.469489	1.60533	0.628892	1	129	negative regulation of transport	PICALM
GO:1901342	0.471021	1.59752	0.631821	1	126	regulation of vasculature development	PML
GO:0051091	0.476371	1.57209	0.641849	1	128	positive regulation of sequence-specific DNA binding transcription factor activity	NKX6-1
GO:0006112	0.481666	1.54745	0.651878	1	130	energy reserve metabolic process	SLC25A5
GO:0022412	0.48691	1.52356	0.661907	1	132	cellular process involved in reproduction in multicellular organism	ZMYND15
GO:0098542	0.48691	1.52356	0.661907	1	132	defense response to other organism	PML
GO:0006606	0.489872	1.51047	0.667576	1	135	protein import into nucleus	CRY2
GO:0044248	0.491146	1.15499	2.62025	3	572	cellular catabolic process	RAB35;ACIN1;ATL2
GO:0009167	0.492101	1.50039	0.671936	1	134	purine ribonucleoside monophosphate metabolic process	ACIN1
GO:0010565	0.49724	1.47791	0.681965	1	136	regulation of cellular ketone metabolic process	CPT1A
GO:0051130	0.500859	1.20592	1.66981	2	333	positive regulation of cellular component organization	ANXA2;PML
GO:0006457	0.504758	1.44599	0.696771	1	141	protein folding	NKTR
GO:0009123	0.504854	1.4454	0.697008	1	139	nucleoside monophosphate metabolic process	ACIN1
GO:0032844	0.507085	1.43623	0.701414	1	142	regulation of homeostatic process	ARNT
GO:0055085	0.509693	1.18578	1.69736	2	334	transmembrane transport	VDAC1;SLC25A22
GO:0007204	0.509867	1.42451	0.707037	1	141	positive regulation of cytosolic calcium ion concentration	PML
GO:0030163	0.512161	1.41592	0.711433	1	149	protein catabolic process	RBBP6
GO:0018212	0.512354	1.41428	0.712052	1	142	peptidyl-tyrosine modification	SOCS4
GO:0006913	0.513518	1.40997	0.714286	1	145	nucleocytoplasmic transport	RAB35
GO:0033036	0.513825	1.17759	1.70952	2	351	macromolecule localization	DPH3;PICALM
GO:0031589	0.514829	1.4042	0.717066	1	143	cell-substrate adhesion	PKD1
GO:2000026	0.515241	1.1105	2.7171	3	552	regulation of multicellular organismal development	ARNT;ACIN1;FEZF2
GO:0031324	0.515254	1.40501	0.717226	1	160	negative regulation of cellular metabolic process	CDC27
GO:0048511	0.517292	1.39426	0.722081	1	144	rhythmic process	CRY2
GO:0050767	0.517412	1.39401	0.72226	1	145	regulation of neurogenesis	FEZF2
GO:0045165	0.527021	1.35585	0.742138	1	148	cell fate commitment	NKX6-1
GO:0001655	0.531813	1.33742	0.752167	1	150	urogenital system development	PKD1
GO:0009615	0.531813	1.33742	0.752167	1	150	response to virus	PML
GO:0071902	0.531813	1.33742	0.752167	1	150	positive regulation of protein serine/threonine kinase activity	PKD1
GO:0046395	0.534191	1.32839	0.757182	1	151	carboxylic acid catabolic process	CPT1A
GO:0048513	0.537326	1.07357	2.80573	3	539	organ development	ACIN1;PICALM;PLCD3
GO:0006325	0.539972	1.11877	1.79517	2	358	chromatin organization	PML;KDM3A
GO:0008285	0.539972	1.11877	1.79517	2	358	negative regulation of cell proliferation	PML;FEZF2
GO:0055086	0.546304	1.03734	3.86614	4	771	nucleobase-containing small molecule metabolic process	RAB35;ACIN1;TBC1D22B;ATL2
GO:1902582	0.549184	1.10034	1.82461	2	383	single-organism intracellular transport	CPT1A;ATL2
GO:0043068	0.550508	1.26839	0.792283	1	158	positive regulation of programmed cell death	BRMS1
GO:0060429	0.552304	1.26239	0.796062	1	161	epithelium development	NKX6-1
GO:0050678	0.555066	1.25222	0.802312	1	160	regulation of epithelial cell proliferation	ARNT
GO:0051640	0.555066	1.25222	0.802312	1	160	organelle localization	TBCCD1
GO:0001501	0.555755	1.24997	0.803764	1	162	skeletal system development	ANXA2
GO:0051046	0.558465	1.24083	0.809639	1	168	regulation of secretion	DPH3
GO:0043405	0.564045	1.22107	0.82237	1	164	regulation of MAP kinase activity	CDK12
GO:0022613	0.568468	1.20606	0.832398	1	166	ribonucleoprotein complex biogenesis	WDR36
GO:0006413	0.57502	1.18422	0.847442	1	169	translational initiation	EIF3J
GO:0035239	0.57502	1.18422	0.847442	1	169	tube morphogenesis	PKD1
GO:0043087	0.57502	1.18422	0.847442	1	169	regulation of GTPase activity	TBC1D22B
GO:0016032	0.576984	1.04305	1.92053	2	383	viral process	TAF4B;SLC25A5
GO:0043588	0.577182	1.17711	0.852456	1	170	skin development	PKD1
GO:0042981	0.585207	0.996949	3.00867	3	600	regulation of apoptotic process	BRMS1L;BCL2L15;BRMS1
GO:0061458	0.587831	1.14279	0.877528	1	175	reproductive system development	PKD1
GO:0002009	0.591874	1.1302	0.887123	1	179	morphogenesis of an epithelium	PKD1
GO:0030522	0.594049	1.12339	0.892384	1	181	intracellular receptor signaling pathway	KDM3A
GO:0022603	0.598157	1.00222	1.99575	2	398	regulation of anatomical structure morphogenesis	TBCCD1;PML
GO:0051234	0.602451	0.960978	5.18026	5	1098	establishment of localization	VDAC1;ANXA2;CD14;SLC25A22;CD14
GO:0010468	0.603497	1.09802	0.913043	1	213	regulation of gene expression	SOCS4
GO:0009790	0.604501	0.967863	3.09391	3	617	embryo development	PCDH8;PKD1;PLCD3
GO:0044282	0.60634	1.08574	0.922659	1	184	small molecule catabolic process	CPT1A
GO:0010941	0.611173	0.957978	3.124	3	623	regulation of cell death	BRMS1L;BCL2L15;BRMS1
GO:0044419	0.613187	0.97418	2.05091	2	409	interspecies interaction between organisms	TAF4B;SLC25A5
GO:0006402	0.614301	1.06214	0.942716	1	188	mRNA catabolic process	XRN1
GO:0070838	0.614301	1.06214	0.942716	1	188	divalent metal ion transport	PML
GO:0006357	0.615504	1.05944	0.945146	1	194	regulation of transcription from RNA polymerase II promoter	ARNT
GO:0046578	0.627854	1.0232	0.977817	1	195	regulation of Ras protein signal transduction	TBC1D22B
GO:0002682	0.62861	0.93253	3.20423	3	639	regulation of immune system process	ARNT;ACIN1;PML
GO:0046486	0.633518	1.00735	0.992861	1	198	glycerolipid metabolic process	CPT1A
GO:0033121	0.637247	0.997054	1.00289	1	200	regulation of purine nucleotide catabolic process	TBC1D22B
GO:0043009	0.638387	0.994164	1.00574	1	206	chordate embryonic development	PLCD3
GO:0009118	0.639098	0.991983	1.0079	1	201	regulation of nucleoside metabolic process	TBC1D22B
GO:0055074	0.644594	0.977068	1.02295	1	204	calcium ion homeostasis	PML
GO:0072503	0.648212	0.967368	1.03298	1	206	cellular divalent inorganic cation homeostasis	PML
GO:0009605	0.649765	0.905549	5.47076	5	1091	response to external stimulus	CD14;PML;PKD1;FEZF2;CD14
GO:0042221	0.652557	0.902676	5.48373	5	1047	response to chemical	ARNT;CD14;PML;KDM3A;CD14
GO:0048858	0.65452	0.900611	2.21137	2	441	cell projection morphogenesis	FEZF2;PICALM
GO:0002376	0.662715	0.887005	2.24315	2	445	immune system process	CD14;CD14
GO:0048666	0.666713	0.879772	2.26152	2	451	neuron development	FEZF2;PICALM
GO:0001568	0.670372	0.910079	1.09643	1	226	blood vessel development	ANXA2
GO:0040011	0.671391	0.907519	1.09945	1	211	locomotion	FEZF2
GO:0009314	0.672544	0.904424	1.10318	1	220	response to radiation	CRY2
GO:0033993	0.678566	0.85984	2.31166	2	461	response to lipid	CD14;CD14
GO:0044712	0.684883	0.874484	1.13982	1	234	single-organism catabolic process	ARNT
GO:0045944	0.685516	0.848293	2.34175	2	467	positive regulation of transcription from RNA polymerase II promoter	NKX6-1;PKD1
GO:0071375	0.687305	0.868043	1.14831	1	229	cellular response to peptide hormone stimulus	NKX6-1
GO:0016070	0.688296	0.869115	1.14537	1	296	RNA metabolic process	SPOPL
GO:1902589	0.69352	0.84998	4.6443	4	969	single-organism organelle organization	ANXA2;ACIN1;CDC27;KDM3A
GO:0000904	0.694595	0.833352	2.38186	2	475	cell morphogenesis involved in differentiation	FEZF2;PICALM
GO:0008380	0.69678	0.845343	1.1784	1	235	RNA splicing	CDK12
GO:0007169	0.703462	0.818908	2.42198	2	483	transmembrane receptor protein tyrosine kinase signaling pathway	ARNT;SOCS4
GO:0010608	0.711948	0.809992	1.22854	1	245	posttranscriptional regulation of gene expression	PML
GO:0007411	0.714891	0.803266	1.23857	1	247	axon guidance	FEZF2
GO:0048285	0.716351	0.799944	1.24358	1	248	organelle fission	CDC27
GO:0080134	0.717424	0.796434	2.48717	2	496	regulation of response to stress	CHORDC1;PML
GO:0050789	0.718213	0.802955	1.23215	1	252	regulation of biological process	VDAC1
GO:0034655	0.718787	0.794771	1.25111	1	256	nucleobase-containing compound catabolic process	XRN1
GO:0051128	0.722981	0.785414	1.26551	1	261	regulation of cellular component organization	TBCCD1
GO:0032940	0.726586	0.777169	1.27881	1	263	secretion by cell	DPH3
GO:0006468	0.727407	0.775695	1.28072	1	274	protein phosphorylation	GLYCTK
GO:0006140	0.73604	0.75611	1.31379	1	262	regulation of nucleotide metabolic process	TBC1D22B
GO:0044265	0.736436	0.755528	1.31432	1	274	cellular macromolecule catabolic process	XRN1
GO:0006796	0.737534	0.782853	3.76455	3	805	phosphate-containing compound metabolic process	MAK;STYX;GLYCTK
GO:0006397	0.740081	0.747322	1.32883	1	265	mRNA processing	SPOPL
GO:0051301	0.740125	0.74729	1.32877	1	268	cell division	CDC27
GO:0048869	0.741588	0.777246	3.79628	3	742	cellular developmental process	ARNT;TBCCD1;ACIN1
GO:0000003	0.743099	0.741076	1.33922	1	277	reproduction	PKD1
GO:0030334	0.744061	0.738732	1.34387	1	268	regulation of cell migration	TBCCD1
GO:0006091	0.748468	0.729351	1.36057	1	275	generation of precursor metabolites and energy	SLC25A5
GO:0071705	0.752592	0.720702	1.37618	1	286	nitrogen compound transport	NKX6-1
GO:0007507	0.753116	0.719419	1.37897	1	275	heart development	PKD1
GO:0016482	0.754275	0.717219	1.38249	1	286	cytoplasmic transport	PML
GO:0006875	0.75939	0.706217	1.40405	1	280	cellular metal ion homeostasis	PML
GO:0002252	0.765508	0.69348	1.42912	1	285	immune effector process	PML
GO:0071495	0.768289	0.687793	1.4404	1	285	cellular response to endogenous stimulus	KDM3A
GO:0043933	0.769651	0.758736	5.15485	4	1028	macromolecular complex subunit organization	CPT1A;PML;PICALM;ATL2
GO:0009607	0.770946	0.682359	1.45142	1	298	response to biotic stimulus	PML
GO:0071417	0.771472	0.681184	1.45419	1	290	cellular response to organonitrogen compound	NKX6-1
GO:0045596	0.774979	0.674008	1.46923	1	293	negative regulation of cell differentiation	NKX6-1
GO:0006508	0.777235	0.66966	1.47751	1	312	proteolysis	ADAMTS5
GO:0033674	0.780707	0.662371	1.49431	1	298	positive regulation of kinase activity	PKD1
GO:0007017	0.781835	0.66009	1.49932	1	299	microtubule-based process	CHORDC1
GO:0006629	0.784055	0.720701	4.07675	3	813	lipid metabolic process	PLTP;CPT1A;PLCD3
GO:0006873	0.788486	0.646722	1.52941	1	305	cellular ion homeostasis	PML
GO:0051270	0.789574	0.644545	1.53442	1	306	regulation of cellular component movement	TBCCD1
GO:1901652	0.790658	0.642382	1.53944	1	307	response to peptide	NKX6-1
GO:0044765	0.792159	0.640067	1.54094	1	331	single-organism transport	DPH3
GO:0040012	0.797044	0.629697	1.56952	1	313	regulation of locomotion	TBCCD1
GO:0051050	0.808751	0.60673	1.62686	1	330	positive regulation of transport	NKX6-1
GO:0009725	0.80911	0.654127	2.99864	2	598	response to hormone	NKX6-1;KDM3A
GO:0055080	0.81023	0.60382	1.63471	1	326	cation homeostasis	PML
GO:0061024	0.811422	0.601526	1.64048	1	332	membrane organization	ANXA2
GO:1901564	0.812419	0.72489	6.67423	5	1331	organonitrogen compound metabolic process	RAB35;SLC16A9;ACIN1;TBC1D22B;ATL2
GO:0018193	0.817803	0.589181	1.67344	1	341	peptidyl-amino acid modification	PKD1
GO:0048468	0.819998	0.584976	1.68463	1	335	cell development	ZMYND15
GO:0022607	0.821837	0.695008	5.58108	4	1113	cellular component assembly	CPT1A;PML;PICALM;ATL2
GO:0006928	0.823411	0.578355	1.70389	1	327	cellular component movement	FEZF2
GO:0007420	0.832398	0.561111	1.75506	1	350	brain development	FEZF2
GO:0034220	0.834983	0.556181	1.7701	1	353	ion transmembrane transport	CPT1A
GO:0040008	0.835837	0.554557	1.77511	1	354	regulation of growth	PML
GO:1901701	0.837806	0.550839	1.78596	1	367	cellular response to oxygen-containing compound	NKX6-1
GO:0031323	0.842386	0.542597	1.79872	1	449	regulation of cellular metabolic process	FBXO4
GO:0044281	0.843103	0.640371	4.53534	3	909	small molecule metabolic process	SLC16A9;SLC25A5;KDM3A
GO:0051179	0.848154	0.531434	1.83983	1	382	localization	TBCCD1
GO:0007264	0.852015	0.523898	1.8754	1	374	small GTPase mediated signal transduction	RAB35
GO:0001934	0.855058	0.518156	1.89546	1	378	positive regulation of protein phosphorylation	PKD1
GO:0034622	0.857299	0.513929	1.9105	1	381	cellular macromolecular complex assembly	PICALM
GO:0016043	0.858965	0.617558	4.67519	3	914	cellular component organization	KDM3A;FEZF2;FBXO4
GO:0005975	0.859627	0.509547	1.92585	1	386	carbohydrate metabolic process	CPT1A
GO:0044267	0.861241	0.506583	1.92617	1	435	cellular protein metabolic process	EIF3J
GO:0000165	0.865929	0.497669	1.97068	1	393	MAPK cascade	CDK12
GO:0019725	0.86869	0.492468	1.99074	1	397	cellular homeostasis	PML
GO:0006935	0.872062	0.486112	2.01581	1	402	chemotaxis	FEZF2
GO:0007155	0.873483	0.483431	2.02598	1	406	cell adhesion	PCDH8
GO:0006464	0.882141	0.466955	2.08382	1	479	cellular protein modification process	RBBP6
GO:0070848	0.884722	0.4622	2.1161	1	422	response to growth factor	ARNT
GO:0033554	0.885403	0.534349	3.62385	2	742	cellular response to stress	CRY2;POLI
GO:0009966	0.885747	0.460225	2.12249	1	414	regulation of signal transduction	ARNT
GO:0014070	0.896005	0.440716	2.21442	1	448	response to organic cyclic compound	CPT1A
GO:0050877	0.899877	0.433305	2.25149	1	449	neurological system process	PCDH8
GO:0010648	0.906458	0.4206	2.31668	1	462	negative regulation of cell communication	SOCS4
GO:0023057	0.906458	0.4206	2.31668	1	462	negative regulation of signaling	SOCS4
GO:0048699	0.908355	0.416869	2.33472	1	471	generation of neurons	PICALM
GO:0008284	0.909824	0.414051	2.35178	1	469	positive regulation of cell proliferation	ARNT
GO:0009887	0.916129	0.401643	2.42037	1	490	organ morphogenesis	NKX6-1
GO:0048878	0.91837	0.397224	2.44705	1	488	chemical homeostasis	PML
GO:0045937	0.919222	0.395529	2.45708	1	490	positive regulation of phosphate metabolic process	PKD1
GO:1902531	0.921112	0.472665	4.06672	2	811	regulation of intracellular signal transduction	TBC1D22B;CDK12
GO:1901698	0.929532	0.37469	2.58746	1	516	response to nitrogen compound	NKX6-1
GO:0007268	0.933143	0.367225	2.6376	1	526	synaptic transmission	PCDH8
GO:0048585	0.934191	0.36504	2.65264	1	529	negative regulation of response to stimulus	SOCS4
GO:0007399	0.934275	0.497982	5.71223	3	1152	nervous system development	NKX6-1;FEZF2;PICALM
GO:0044711	0.938747	0.438698	4.35756	2	869	single-organism biosynthetic process	PML;KDM3A
GO:0044700	0.940735	0.652796	18.9422	14	3603	single organism signaling	NKX6-1;CPT1A;CD14;RAB35;PCDH8;PML;SLC25A5;CDK12;PKD1;KDM3A;CRY2;PLCD3;NPFFR2;CD14
GO:0007166	0.942466	0.481357	5.86489	3	1090	cell surface receptor signaling pathway	ARNT;PML;SOCS4
GO:0006812	0.94298	0.346273	2.78799	1	565	cation transport	PML
GO:0007010	0.94945	0.331971	2.90337	1	579	cytoskeleton organization	CHORDC1
GO:0010647	0.951029	0.328383	2.93345	1	585	positive regulation of cell communication	ARNT
GO:0023056	0.952559	0.324868	2.96354	1	591	positive regulation of signaling	ARNT
GO:0007154	0.953577	0.630692	19.3783	14	3688	cell communication	NKX6-1;CPT1A;CD14;RAB35;PCDH8;PML;SLC25A5;CDK12;PKD1;KDM3A;CRY2;PLCD3;NPFFR2;CD14
GO:0043085	0.955685	0.317518	3.02678	1	610	positive regulation of catalytic activity	PKD1
GO:0048870	0.959319	0.308841	3.10896	1	620	cell motility	TBCCD1
GO:0055114	0.96074	0.305296	3.14117	1	633	oxidation-reduction process	SLC25A5
GO:0044710	0.962566	0.299588	3.15544	1	660	single-organism metabolic process	CDK12
GO:0006950	0.967901	0.370629	5.06122	2	992	response to stress	CD14;CD14
GO:0043436	0.972568	0.274021	3.48003	1	694	oxoacid metabolic process	CPT1A
GO:0065008	0.983971	0.2365	3.9581	1	854	regulation of biological quality	PKD1
GO:0048584	0.985047	0.233186	4.04666	1	807	positive regulation of response to stimulus	ARNT
GO:1901576	0.989517	0.212323	4.30459	1	991	organic substance biosynthetic process	EIF3J
GO:0050794	0.99193	0.349146	9.09386	4	2392	regulation of cellular process	CD14;RAB35;NPFFR2;CD14
GO:0044707	0.996524	0.395487	14.6905	7	3136	single-multicellular organism process	NKX6-1;ANXA2;PCDH8;ACIN1;PML;PICALM;PLCD3
GO:0044763	0.997745	0.148844	5.31052	1	1051	single-organism cellular process	SLC16A9
GO:0007186	0.999742	0.114358	7.68113	1	1550	G-protein coupled receptor signaling pathway	NPFFR2
GO:0051716	0.999753	0.321453	18.8203	8	3850	cellular response to stimulus	NKX6-1;RAB35;SOCS4;CDK12;PKD1;KDM3A;PLCD3;NPFFR2

## Sheet: Supplementary Table 6
Supplementary Table 6 - Genes of ZGA module (lightcyan) KEGG enrichment
KEGGID	Pvalue	OddsRatio	ExpCount	Count	Size	Term	Symbols
5016	0.00583268	6.42807	0.746963	4	139	Huntington's disease	VDAC1;TAF4B;DNAL1;SLC25A5
4020	0.0281173	5.08402	0.671729	3	125	Calcium signaling pathway	VDAC1;SLC25A5;PLCD3
3008	0.0368654	7.27619	0.306308	2	57	Ribosome biogenesis in eukaryotes	XRN1;WDR36
3320	0.0404901	6.89491	0.32243	2	60	PPAR signaling pathway	PLTP;CPT1A
4710	0.0473812	24.142	0.0483645	1	9	Circadian rhythm - mammal	CRY2
630	0.0576147	19.3045	0.0591121	1	11	Glyoxylate and dicarboxylate metabolism	GLYCTK
4120	0.0847858	4.46014	0.489019	2	91	Ubiquitin mediated proteolysis	PML;FBXO4
4950	0.0975072	10.7045	0.102103	1	19	Maturity onset diabetes of the young	NKX6-1
3022	0.107225	9.62955	0.11285	1	21	Basal transcription factors	TAF4B
5012	0.116817	3.65873	0.591121	2	110	Parkinson's disease	VDAC1;SLC25A5
260	0.121614	8.36759	0.128972	1	24	Glycine, serine and threonine metabolism	GLYCTK
3410	0.121614	8.36759	0.128972	1	24	Base excision repair	TDG
4930	0.163463	6.00142	0.177336	1	33	Type II diabetes mellitus	SOCS4
71	0.167993	5.81818	0.18271	1	34	Fatty acid metabolism	CPT1A
561	0.194687	4.91608	0.214953	1	40	Glycerolipid metabolism	GLYCTK
5221	0.199055	4.79205	0.220327	1	41	Acute myeloid leukemia	PML
562	0.207724	4.56169	0.231075	1	43	Inositol phosphate metabolism	PLCD3
5144	0.216303	4.35227	0.241822	1	45	Malaria	SDC3
5211	0.224793	4.16107	0.25257	1	47	Renal cell carcinoma	ARNT
3018	0.241511	3.82455	0.274065	1	51	RNA degradation	XRN1
4070	0.24974	3.6757	0.284813	1	53	Phosphatidylinositol signaling system	PLCD3
4115	0.253822	3.60549	0.290187	1	54	p53 signaling pathway	CCNG2
4920	0.265942	3.4099	0.306308	1	57	Adipocytokine signaling pathway	CPT1A
4512	0.293494	3.02597	0.343925	1	64	ECM-receptor interaction	SDC3
4640	0.30879	2.84261	0.365421	1	68	Hematopoietic cell lineage	CD14
5322	0.331143	2.60523	0.397664	1	74	Systemic lupus erythematosus	SSB
5146	0.338439	2.53455	0.408411	1	76	Amoebiasis	CD14
4620	0.349241	2.43531	0.424533	1	79	Toll-like receptor signaling pathway	CD14
5200	0.372691	1.60824	1.28972	2	240	Pathways in cancer	ARNT;PML
3013	0.426626	1.87039	0.548131	1	102	RNA transport	EIF3J
4910	0.439152	1.7974	0.569626	1	106	Insulin signaling pathway	SOCS4
4514	0.445316	1.76296	0.580374	1	108	Cell adhesion molecules (CAMs)	SDC3
4145	0.472264	1.62265	0.628738	1	117	Phagosome	CD14
4630	0.472264	1.62265	0.628738	1	117	Jak-STAT signaling pathway	SOCS4
4144	0.548324	1.2983	0.779206	1	145	Endocytosis	PML
4810	0.560753	1.2532	0.806075	1	150	Regulation of actin cytoskeleton	CD14
4080	0.645081	0.989305	1.01028	1	188	Neuroactive ligand-receptor interaction	NPFFR2
4010	0.647076	0.983801	1.01565	1	189	MAPK signaling pathway	CD14
1100	0.949871	0.405291	4.36355	2	812	Metabolic pathways	PLCD3;GLYCTK

## Sheet: Supplementary Table 7
Supplementary Table 7 - Genes of lineage segregation module (tan) GO enrichment
GOBPID	Pvalue	OddsRatio	ExpCount	Count	Size	Term	Symbols
GO:0072643	3.79695e-05	Inf	0.0124086	2	2	interferon-gamma secretion	GATA3;F2RL1
GO:0050878	0.000506921	3.97497	2.84778	10	459	regulation of body fluid levels	GATA2;FCER1G;GATA3;HNF4A;SLC7A7;TUBA4A;RAP1A;LAMP2;F2RL1;ARRB1
GO:0035025	0.00078146	65.8479	0.0434302	2	7	positive regulation of Rho protein signal transduction	F2RL1;ARRB1
GO:2000114	0.00132891	47.0262	0.0558389	2	9	regulation of establishment of cell polarity	GATA3;RAP1A
GO:0015748	0.00153026	14.6962	0.22956	3	37	organophosphate ester transport	SLC35A3;APOA2;SLC35B2
GO:0032844	0.00161482	8.69683	0.505393	4	82	regulation of homeostatic process	GATA2;FCER1G;HNF4A;ARRB1
GO:0050707	0.00192009	13.5012	0.248173	3	40	regulation of cytokine secretion	GATA3;APOA2;F2RL1
GO:0008654	0.00205864	8.10896	0.539776	4	87	phospholipid biosynthetic process	GPAT;APOA2;PIGA;AGPAT2
GO:0002526	0.00230094	33.7014	0.0727708	2	12	acute inflammatory response	VNN1;GATA3
GO:0031268	0.00240716	32.9099	0.0744518	2	12	pseudopodium organization	RAB25;F2RL1
GO:0033044	0.00260827	12.0373	0.275933	3	45	regulation of chromosome organization	GATA2;GATA3;CDK9
GO:0009611	0.00266937	2.82596	4.79594	12	773	response to wounding	GATA2;VNN1;FCER1G;ASS1;GATA3;HNF4A;SLC7A7;TUBA4A;RAP1A;LAMP2;F2RL1;ARRB1
GO:0006536	0.00283342	29.9155	0.0806561	2	13	glutamate metabolic process	AADAT;GCLM
GO:0043300	0.00430699	23.499	0.0992691	2	16	regulation of leukocyte degranulation	FCER1G;F2RL1
GO:0019637	0.00439404	3.72849	2.06265	7	344	organophosphate metabolic process	GPAT;SLC35A3;RGN;APOA2;PIGA;AGPAT2;PPAT
GO:0051239	0.00460529	4.2006	1.56316	6	261	regulation of multicellular organismal process	FCER1G;PCBP2;APOA2;AGPAT2;NLRX1;ARRB1
GO:0045017	0.00479861	6.33689	0.682475	4	110	glycerolipid biosynthetic process	GPAT;APOA2;PIGA;AGPAT2
GO:0002831	0.00527438	9.2373	0.353646	3	57	regulation of response to biotic stimulus	PCBP2;AP1M1;F2RL1
GO:0050766	0.00590659	19.6202	0.116297	2	19	positive regulation of phagocytosis	GATA2;FCER1G
GO:0002718	0.00591728	19.6017	0.116406	2	19	regulation of cytokine production involved in immune response	APOA2;F2RL1
GO:0050709	0.00606416	19.3471	0.117882	2	19	negative regulation of protein secretion	APOA2;F2RL1
GO:0000053	0.00620432	Inf	0.00620432	1	1	argininosuccinate metabolic process	ASS1
GO:0002572	0.00620432	Inf	0.00620432	1	1	pro-T cell differentiation	GATA3
GO:0002741	0.00620432	Inf	0.00620432	1	1	positive regulation of cytokine secretion involved in immune response	F2RL1
GO:0006797	0.00620432	Inf	0.00620432	1	1	polyphosphate metabolic process	MINPP1
GO:0010046	0.00620432	Inf	0.00620432	1	1	response to mycotoxin	ASS1
GO:0015788	0.00620432	Inf	0.00620432	1	1	UDP-N-acetylglucosamine transport	SLC35A3
GO:0032534	0.00620432	Inf	0.00620432	1	1	regulation of microvillus assembly	HNF4A
GO:0033026	0.00620432	Inf	0.00620432	1	1	negative regulation of mast cell apoptotic process	FCER1G
GO:0035229	0.00620432	Inf	0.00620432	1	1	positive regulation of glutamate-cysteine ligase activity	GCLM
GO:0035646	0.00620432	Inf	0.00620432	1	1	endosome to melanosome transport	AP1M1
GO:0035854	0.00620432	Inf	0.00620432	1	1	eosinophil fate commitment	GATA2
GO:0035898	0.00620432	Inf	0.00620432	1	1	parathyroid hormone secretion	GATA3
GO:0035926	0.00620432	Inf	0.00620432	1	1	chemokine (C-C motif) ligand 2 secretion	F2RL1
GO:0043111	0.00620432	Inf	0.00620432	1	1	replication fork arrest	CDK9
GO:0043311	0.00620432	Inf	0.00620432	1	1	positive regulation of eosinophil degranulation	F2RL1
GO:0043476	0.00620432	Inf	0.00620432	1	1	pigment accumulation	AP1M1
GO:0046340	0.00620432	Inf	0.00620432	1	1	diacylglycerol catabolic process	APOA2
GO:0046963	0.00620432	Inf	0.00620432	1	1	3'-phosphoadenosine 5'-phosphosulfate transport	SLC35B2
GO:0048757	0.00620432	Inf	0.00620432	1	1	pigment granule maturation	AP1M1
GO:0060695	0.00620432	Inf	0.00620432	1	1	negative regulation of cholesterol transporter activity	APOA2
GO:0060995	0.00620432	Inf	0.00620432	1	1	cell-cell signaling involved in kidney development	GATA3
GO:0061085	0.00620432	Inf	0.00620432	1	1	regulation of histone H3-K27 methylation	GATA3
GO:0061217	0.00620432	Inf	0.00620432	1	1	regulation of mesonephros development	GATA3
GO:0061290	0.00620432	Inf	0.00620432	1	1	canonical Wnt signaling pathway involved in metanephric kidney development	GATA3
GO:0070345	0.00620432	Inf	0.00620432	1	1	negative regulation of fat cell proliferation	GATA2
GO:0070948	0.00620432	Inf	0.00620432	1	1	regulation of neutrophil mediated cytotoxicity	F2RL1
GO:0070950	0.00620432	Inf	0.00620432	1	1	regulation of neutrophil mediated killing of bacterium	F2RL1
GO:0070961	0.00620432	Inf	0.00620432	1	1	positive regulation of neutrophil mediated killing of symbiont cell	F2RL1
GO:0070963	0.00620432	Inf	0.00620432	1	1	positive regulation of neutrophil mediated killing of gram-negative bacterium	F2RL1
GO:0090198	0.00620432	Inf	0.00620432	1	1	negative regulation of chemokine secretion	F2RL1
GO:0097029	0.00620432	Inf	0.00620432	1	1	mature dendritic cell differentiation	F2RL1
GO:2000096	0.00620432	Inf	0.00620432	1	1	positive regulation of Wnt signaling pathway, planar cell polarity pathway	DAB2
GO:2000607	0.00620432	Inf	0.00620432	1	1	negative regulation of cell proliferation involved in mesonephros development	GATA3
GO:2000611	0.00620432	Inf	0.00620432	1	1	positive regulation of thyroid hormone generation	GATA3
GO:2000703	0.00620432	Inf	0.00620432	1	1	negative regulation of fibroblast growth factor receptor signaling pathway involved in ureteric bud formation	GATA3
GO:2000734	0.00620432	Inf	0.00620432	1	1	negative regulation of glial cell-derived neurotrophic factor receptor signaling pathway involved in ureteric bud formation	GATA3
GO:0045599	0.00671105	18.2707	0.124086	2	20	negative regulation of fat cell differentiation	GATA2;GATA3
GO:0016192	0.00760377	2.67924	4.11967	10	664	vesicle-mediated transport	GATA2;FCER1G;KRT18;TUBA4A;LAMP2;AP1M1;F2RL1;DAB2;ARRB1;ELMO3
GO:0002440	0.0082628	7.78728	0.415689	3	67	production of molecular mediator of immune response	FCER1G;APOA2;F2RL1
GO:0031056	0.00911826	15.3584	0.145021	2	24	regulation of histone modification	GATA3;CDK9
GO:0002697	0.00914285	7.49221	0.431334	3	71	regulation of immune effector process	PCBP2;APOA2;AP1M1
GO:0051057	0.00959408	14.9437	0.148904	2	24	positive regulation of small GTPase mediated signal transduction	F2RL1;ARRB1
GO:0061024	0.0096129	14.9368	0.149081	2	24	membrane organization	FCER1G;F2RL1
GO:0071356	0.00988236	14.6818	0.151141	2	25	cellular response to tumor necrosis factor	ASS1;GATA3
GO:0031347	0.0100376	5.08111	0.843702	4	136	regulation of defense response	FCER1G;PCBP2;GATA3;AP1M1
GO:0045921	0.0112076	13.696	0.161312	2	26	positive regulation of exocytosis	FCER1G;F2RL1
GO:0032940	0.0117433	2.81439	3.0921	8	505	secretion by cell	GATA3;HNF4A;TUBA4A;RAP1A;APOA2;LAMP2;F2RL1;ARRB1
GO:0002888	0.0122038	164.662	0.0122407	1	2	positive regulation of myeloid leukocyte mediated immunity	F2RL1
GO:0001805	0.0123707	162.389	0.0124086	1	2	positive regulation of type III hypersensitivity	FCER1G
GO:0001812	0.0123707	162.389	0.0124086	1	2	positive regulation of type I hypersensitivity	FCER1G
GO:0007500	0.0123707	162.389	0.0124086	1	2	mesodermal cell fate determination	TRIM15
GO:0010716	0.0123707	162.389	0.0124086	1	2	negative regulation of extracellular matrix disassembly	DPP4
GO:0010804	0.0123707	162.389	0.0124086	1	2	negative regulation of tumor necrosis factor-mediated signaling pathway	F2RL1
GO:0018095	0.0123707	162.389	0.0124086	1	2	protein polyglutamylation	TTLL1
GO:0019853	0.0123707	162.389	0.0124086	1	2	L-ascorbic acid biosynthetic process	GULO
GO:0030820	0.0123707	162.389	0.0124086	1	2	regulation of cAMP catabolic process	ARRB1
GO:0032754	0.0123707	162.389	0.0124086	1	2	positive regulation of interleukin-5 production	GATA3
GO:0034137	0.0123707	162.389	0.0124086	1	2	positive regulation of toll-like receptor 2 signaling pathway	F2RL1
GO:0034140	0.0123707	162.389	0.0124086	1	2	negative regulation of toll-like receptor 3 signaling pathway	F2RL1
GO:0034141	0.0123707	162.389	0.0124086	1	2	positive regulation of toll-like receptor 3 signaling pathway	F2RL1
GO:0035799	0.0123707	162.389	0.0124086	1	2	ureter maturation	GATA3
GO:0035878	0.0123707	162.389	0.0124086	1	2	nail development	KRT84
GO:0042524	0.0123707	162.389	0.0124086	1	2	negative regulation of tyrosine phosphorylation of Stat5 protein	HNF4A
GO:0043000	0.0123707	162.389	0.0124086	1	2	Golgi to plasma membrane CFTR protein transport	KRT18
GO:0050975	0.0123707	162.389	0.0124086	1	2	sensory perception of touch	ARRB1
GO:0060374	0.0123707	162.389	0.0124086	1	2	mast cell differentiation	GATA3
GO:0060621	0.0123707	162.389	0.0124086	1	2	negative regulation of cholesterol import	APOA2
GO:0071400	0.0123707	162.389	0.0124086	1	2	cellular response to oleic acid	ASS1
GO:0072608	0.0123707	162.389	0.0124086	1	2	interleukin-10 secretion	F2RL1
GO:2000484	0.0123707	162.389	0.0124086	1	2	positive regulation of interleukin-8 secretion	F2RL1
GO:2000664	0.0123707	162.389	0.0124086	1	2	positive regulation of interleukin-5 secretion	GATA3
GO:2000667	0.0123707	162.389	0.0124086	1	2	positive regulation of interleukin-13 secretion	GATA3
GO:0032677	0.014391	11.9	0.183642	2	30	regulation of interleukin-8 production	APOA2;F2RL1
GO:0032480	0.0147636	11.7354	0.18613	2	30	negative regulation of type I interferon production	PCBP2;NLRX1
GO:0002366	0.0157408	6.06847	0.527367	3	85	leukocyte activation involved in immune response	FCER1G;GATA3;F2RL1
GO:0015931	0.0157408	6.06847	0.527367	3	85	nucleobase-containing compound transport	SLC35A3;SLC35B2;RNPS1
GO:0015833	0.0159556	4.4016	0.967874	4	156	peptide transport	SLC15A1;HNF4A;RAP1A;ARRB1
GO:0045055	0.0167005	10.9512	0.198538	2	32	regulated secretory pathway	FCER1G;F2RL1
GO:1901879	0.0167005	10.9512	0.198538	2	32	regulation of protein depolymerization	CAPG;F2RL1
GO:0001798	0.0184993	81.1875	0.018613	1	3	positive regulation of type IIa hypersensitivity	FCER1G
GO:0001806	0.0184993	81.1875	0.018613	1	3	type IV hypersensitivity	GATA3
GO:0002892	0.0184993	81.1875	0.018613	1	3	regulation of type II hypersensitivity	FCER1G
GO:0006526	0.0184993	81.1875	0.018613	1	3	arginine biosynthetic process	ASS1
GO:0006591	0.0184993	81.1875	0.018613	1	3	ornithine metabolic process	HNF4A
GO:0010903	0.0184993	81.1875	0.018613	1	3	negative regulation of very-low-density lipoprotein particle remodeling	APOA2
GO:0032765	0.0184993	81.1875	0.018613	1	3	positive regulation of mast cell cytokine production	FCER1G
GO:0032930	0.0184993	81.1875	0.018613	1	3	positive regulation of superoxide anion generation	F2RL1
GO:0033089	0.0184993	81.1875	0.018613	1	3	positive regulation of T cell differentiation in thymus	VNN1
GO:0033159	0.0184993	81.1875	0.018613	1	3	negative regulation of protein import into nucleus, translocation	HNF4A
GO:0033600	0.0184993	81.1875	0.018613	1	3	negative regulation of mammary gland epithelial cell proliferation	GATA3
GO:0034393	0.0184993	81.1875	0.018613	1	3	positive regulation of smooth muscle cell apoptotic process	ARRB1
GO:0035672	0.0184993	81.1875	0.018613	1	3	oligopeptide transmembrane transport	SLC15A1
GO:0035774	0.0184993	81.1875	0.018613	1	3	positive regulation of insulin secretion involved in cellular response to glucose stimulus	ARRB1
GO:0035860	0.0184993	81.1875	0.018613	1	3	glial cell-derived neurotrophic factor receptor signaling pathway	GATA3
GO:0042421	0.0184993	81.1875	0.018613	1	3	norepinephrine biosynthetic process	GATA3
GO:0060100	0.0184993	81.1875	0.018613	1	3	positive regulation of phagocytosis, engulfment	F2RL1
GO:0061002	0.0184993	81.1875	0.018613	1	3	negative regulation of dendritic spine morphogenesis	NGEF
GO:0072602	0.0184993	81.1875	0.018613	1	3	interleukin-4 secretion	GATA3
GO:1902566	0.0184993	81.1875	0.018613	1	3	regulation of eosinophil activation	F2RL1
GO:2000189	0.0184993	81.1875	0.018613	1	3	positive regulation of cholesterol homeostasis	HNF4A
GO:2000683	0.0184993	81.1875	0.018613	1	3	regulation of cellular response to X-ray	GATA3
GO:2000909	0.0184993	81.1875	0.018613	1	3	regulation of sterol import	APOA2
GO:0030154	0.0193366	3.03666	2.13043	6	343	cell differentiation	HNF4A;DSP;ELF5;AP1M1;DAB2;HES6
GO:0001709	0.0203509	9.79664	0.220333	2	36	cell fate determination	GATA2;GATA3
GO:0030100	0.020537	5.46405	0.583206	3	94	regulation of endocytosis	GATA2;FCER1G;F2RL1
GO:0030168	0.0210739	4.03221	1.05342	4	172	platelet activation	TUBA4A;RAP1A;LAMP2;ARRB1
GO:0007596	0.0234585	3.90235	1.08962	4	188	blood coagulation	GATA2;GATA3;HNF4A;SLC7A7
GO:0006184	0.0237398	2.87683	2.22735	6	359	GTP catabolic process	TUBA4A;RAB25;RAP1A;NGEF;RHOV;ARRB1
GO:0002524	0.0242627	54.8732	0.0244836	1	4	hypersensitivity	FCER1G
GO:0002032	0.0245904	54.1204	0.0248173	1	4	desensitization of G-protein coupled receptor protein signaling pathway by arrestin	ARRB1
GO:0002351	0.0245904	54.1204	0.0248173	1	4	serotonin production involved in inflammatory response	FCER1G
GO:0002554	0.0245904	54.1204	0.0248173	1	4	serotonin secretion by platelet	FCER1G
GO:0002740	0.0245904	54.1204	0.0248173	1	4	negative regulation of cytokine secretion involved in immune response	APOA2
GO:0010873	0.0245904	54.1204	0.0248173	1	4	positive regulation of cholesterol esterification	APOA2
GO:0030836	0.0245904	54.1204	0.0248173	1	4	positive regulation of actin filament depolymerization	F2RL1
GO:0032717	0.0245904	54.1204	0.0248173	1	4	negative regulation of interleukin-8 production	ARRB1
GO:0032736	0.0245904	54.1204	0.0248173	1	4	positive regulation of interleukin-13 production	GATA3
GO:0033632	0.0245904	54.1204	0.0248173	1	4	regulation of cell-cell adhesion mediated by integrin	DPP4
GO:0034145	0.0245904	54.1204	0.0248173	1	4	positive regulation of toll-like receptor 4 signaling pathway	F2RL1
GO:0045654	0.0245904	54.1204	0.0248173	1	4	positive regulation of megakaryocyte differentiation	GATA2
GO:0045722	0.0245904	54.1204	0.0248173	1	4	positive regulation of gluconeogenesis	HNF4A
GO:0051409	0.0245904	54.1204	0.0248173	1	4	response to nitrosative stress	GCLM
GO:0051599	0.0245904	54.1204	0.0248173	1	4	response to hydrostatic pressure	KRT8
GO:0060017	0.0245904	54.1204	0.0248173	1	4	parathyroid gland development	GATA3
GO:0060398	0.0245904	54.1204	0.0248173	1	4	regulation of growth hormone receptor signaling pathway	HNF4A
GO:0071353	0.0245904	54.1204	0.0248173	1	4	cellular response to interleukin-4	GATA3
GO:0072107	0.0245904	54.1204	0.0248173	1	4	positive regulation of ureteric bud formation	GATA3
GO:0072179	0.0245904	54.1204	0.0248173	1	4	nephric duct formation	GATA3
GO:2000778	0.0245904	54.1204	0.0248173	1	4	positive regulation of interleukin-6 secretion	F2RL1
GO:0006892	0.0248559	8.75263	0.245086	2	40	post-Golgi vesicle-mediated transport	AP1M1;ARRB1
GO:0050796	0.0267084	4.91881	0.645249	3	104	regulation of insulin secretion	HNF4A;RAP1A;ARRB1
GO:0071705	0.0271214	3.13835	1.69565	5	286	nitrogen compound transport	SLC15A1;HNF4A;SLC7A7;RAP1A;ARRB1
GO:1901068	0.027968	2.76367	2.31421	6	373	guanosine-containing compound metabolic process	TUBA4A;RAB25;RAP1A;NGEF;RHOV;ARRB1
GO:0019432	0.0291058	8.0055	0.266786	2	43	triglyceride biosynthetic process	GPAT;AGPAT2
GO:0048869	0.0291223	42.8879	0.0294617	1	5	cellular developmental process	HEXB
GO:0009056	0.0291384	42.8517	0.0294782	1	5	catabolic process	HEXB
GO:0097285	0.0292539	3.62602	1.16641	4	188	cell-type specific apoptotic process	FCER1G;GATA3;GCLM;ARRB1
GO:0046460	0.0303713	7.81422	0.27299	2	44	neutral lipid biosynthetic process	GPAT;AGPAT2
GO:0002283	0.0306442	40.5868	0.0310216	1	5	neutrophil activation involved in immune response	FCER1G
GO:0002866	0.0306442	40.5868	0.0310216	1	5	positive regulation of acute inflammatory response to antigenic stimulus	FCER1G
GO:0006621	0.0306442	40.5868	0.0310216	1	5	protein retention in ER lumen	KDELR3
GO:0015780	0.0306442	40.5868	0.0310216	1	5	nucleotide-sugar transport	SLC35A3
GO:0015865	0.0306442	40.5868	0.0310216	1	5	purine nucleotide transport	SLC35B2
GO:0019886	0.0306442	40.5868	0.0310216	1	5	antigen processing and presentation of exogenous peptide antigen via MHC class II	FCER1G
GO:0032528	0.0306442	40.5868	0.0310216	1	5	microvillus organization	HNF4A
GO:0035457	0.0306442	40.5868	0.0310216	1	5	cellular response to interferon-alpha	GATA3
GO:0042699	0.0306442	40.5868	0.0310216	1	5	follicle-stimulating hormone signaling pathway	ARRB1
GO:0045650	0.0306442	40.5868	0.0310216	1	5	negative regulation of macrophage differentiation	GATA2
GO:0050687	0.0306442	40.5868	0.0310216	1	5	negative regulation of defense response to virus	PCBP2
GO:0051709	0.0306442	40.5868	0.0310216	1	5	regulation of killing of cells of other organism	F2RL1
GO:0051873	0.0306442	40.5868	0.0310216	1	5	killing by host of symbiont cells	F2RL1
GO:0060192	0.0306442	40.5868	0.0310216	1	5	negative regulation of lipase activity	APOA2
GO:0060539	0.0306442	40.5868	0.0310216	1	5	diaphragm development	ASS1
GO:2000050	0.0306442	40.5868	0.0310216	1	5	regulation of non-canonical Wnt signaling pathway	DAB2
GO:1901292	0.0343411	2.41974	3.08975	7	498	nucleoside phosphate catabolic process	RGN;TUBA4A;RAB25;RAP1A;NGEF;RHOV;ARRB1
GO:0002696	0.0351228	33.9471	0.0356405	1	6	positive regulation of leukocyte activation	F2RL1
GO:0042119	0.0361815	32.9127	0.0367316	1	6	neutrophil activation	F2RL1
GO:0002278	0.0366609	32.4667	0.0372259	1	6	eosinophil activation involved in immune response	F2RL1
GO:0002431	0.0366609	32.4667	0.0372259	1	6	Fc receptor mediated stimulatory signaling pathway	FCER1G
GO:0003180	0.0366609	32.4667	0.0372259	1	6	aortic valve morphogenesis	GATA3
GO:0006534	0.0366609	32.4667	0.0372259	1	6	cysteine metabolic process	GCLM
GO:0006654	0.0366609	32.4667	0.0372259	1	6	phosphatidic acid biosynthetic process	AGPAT2
GO:0033240	0.0366609	32.4667	0.0372259	1	6	positive regulation of cellular amine metabolic process	GATA3
GO:0034380	0.0366609	32.4667	0.0372259	1	6	high-density lipoprotein particle assembly	APOA2
GO:0035382	0.0366609	32.4667	0.0372259	1	6	sterol transmembrane transport	APOA2
GO:0045061	0.0366609	32.4667	0.0372259	1	6	thymic T cell selection	GATA3
GO:0051956	0.0366609	32.4667	0.0372259	1	6	negative regulation of amino acid transport	SLC15A1
GO:0071242	0.0366609	32.4667	0.0372259	1	6	cellular response to ammonium ion	ASS1
GO:0071773	0.0366609	32.4667	0.0372259	1	6	cellular response to BMP stimulus	GATA3
GO:0006643	0.0376225	4.27722	0.738314	3	119	membrane lipid metabolic process	HEXB;PIGA;GM2A
GO:0016053	0.0377955	3.3313	1.26568	4	204	organic acid biosynthetic process	GULO;ASS1;HNF4A;GCLM
GO:0045087	0.0381595	3.32104	1.26967	4	202	innate immune response	VNN1;PCBP2;ASS1;NLRX1
GO:0002791	0.03842	4.24029	0.744518	3	120	regulation of peptide secretion	HNF4A;RAP1A;ARRB1
GO:1902107	0.0398178	6.69388	0.31642	2	51	positive regulation of leukocyte differentiation	VNN1;GATA3
GO:0050714	0.0412476	6.55944	0.322625	2	52	positive regulation of protein secretion	GATA3;F2RL1
GO:0046879	0.0414948	27.8357	0.0422414	1	7	hormone secretion	GATA3
GO:0060416	0.0421413	27.3873	0.0429119	1	7	response to growth hormone	ASS1
GO:0002286	0.0421554	27.3779	0.0429265	1	7	T cell activation involved in immune response	F2RL1
GO:0001820	0.0426408	27.0532	0.0434302	1	7	serotonin secretion	FCER1G
GO:0002504	0.0426408	27.0532	0.0434302	1	7	antigen processing and presentation of peptide or polysaccharide antigen via MHC class II	FCER1G
GO:0023019	0.0426408	27.0532	0.0434302	1	7	signal transduction involved in regulation of gene expression	HNF4A
GO:0032372	0.0426408	27.0532	0.0434302	1	7	negative regulation of sterol transport	APOA2
GO:0032753	0.0426408	27.0532	0.0434302	1	7	positive regulation of interleukin-4 production	GATA3
GO:0034763	0.0426408	27.0532	0.0434302	1	7	negative regulation of transmembrane transport	APOA2
GO:0045064	0.0426408	27.0532	0.0434302	1	7	T-helper 2 cell differentiation	GATA3
GO:0070189	0.0426408	27.0532	0.0434302	1	7	kynurenine metabolic process	AADAT
GO:0070493	0.0426408	27.0532	0.0434302	1	7	thrombin receptor signaling pathway	F2RL1
GO:0071157	0.0426408	27.0532	0.0434302	1	7	negative regulation of cell cycle arrest	CDK9
GO:2000352	0.0426408	27.0532	0.0434302	1	7	negative regulation of endothelial cell apoptotic process	GATA3
GO:2000679	0.0426408	27.0532	0.0434302	1	7	positive regulation of transcription regulatory region DNA binding	GATA3
GO:0043900	0.0426928	6.43088	0.328816	2	54	regulation of multi-organism process	PCBP2;AP1M1
GO:0051899	0.0441645	6.30607	0.335033	2	54	membrane depolarization	GCLM;BEST2
GO:0016569	0.045052	3.13946	1.34013	4	216	covalent chromatin modification	GATA2;GATA3;CDK9;ARRB1
GO:0035065	0.0479647	23.499	0.0489879	1	8	regulation of histone acetylation	GATA2
GO:0001961	0.0485841	23.1865	0.0496345	1	8	positive regulation of cytokine-mediated signaling pathway	AGPAT2
GO:0006554	0.0485841	23.1865	0.0496345	1	8	lysine catabolic process	AADAT
GO:0006569	0.0485841	23.1865	0.0496345	1	8	tryptophan catabolic process	AADAT
GO:0021514	0.0485841	23.1865	0.0496345	1	8	ventral spinal cord interneuron differentiation	GATA2
GO:0032689	0.0485841	23.1865	0.0496345	1	8	negative regulation of interferon-gamma production	GATA3
GO:0034374	0.0485841	23.1865	0.0496345	1	8	low-density lipoprotein particle remodeling	APOA2
GO:0034384	0.0485841	23.1865	0.0496345	1	8	high-density lipoprotein particle clearance	APOA2
GO:0035066	0.0485841	23.1865	0.0496345	1	8	positive regulation of histone acetylation	ARRB1
GO:0042436	0.0485841	23.1865	0.0496345	1	8	indole-containing compound catabolic process	AADAT
GO:0043306	0.0485841	23.1865	0.0496345	1	8	positive regulation of mast cell degranulation	FCER1G
GO:0048873	0.0485841	23.1865	0.0496345	1	8	homeostasis of number of cells within a tissue	GATA2
GO:0051016	0.0485841	23.1865	0.0496345	1	8	barbed-end actin filament capping	CAPG
GO:0051818	0.0485841	23.1865	0.0496345	1	8	disruption of cells of other organism involved in symbiotic interaction	F2RL1
GO:0055091	0.0485841	23.1865	0.0496345	1	8	phospholipid homeostasis	HNF4A
GO:0060872	0.0485841	23.1865	0.0496345	1	8	semicircular canal development	GATA2
GO:1901722	0.0485841	23.1865	0.0496345	1	8	regulation of cell proliferation involved in kidney development	GATA3
GO:2000178	0.0485841	23.1865	0.0496345	1	8	negative regulation of neural precursor cell proliferation	GATA2
GO:0045619	0.0486789	5.96056	0.353646	2	57	regulation of lymphocyte differentiation	VNN1;GATA3
GO:0050865	0.0490086	3.0511	1.37802	4	225	regulation of cell activation	VNN1;DPP4;GATA3;F2RL1
GO:0070374	0.0502197	5.85362	0.35985	2	58	positive regulation of ERK1 and ERK2 cascade	F2RL1;ARRB1
GO:0042035	0.0517779	5.75043	0.366055	2	59	regulation of cytokine biosynthetic process	GATA3;APOA2
GO:0009203	0.0526044	2.35132	2.69888	6	435	ribonucleoside triphosphate catabolic process	TUBA4A;RAB25;RAP1A;NGEF;RHOV;ARRB1
GO:0009146	0.0530846	2.34564	2.70508	6	436	purine nucleoside triphosphate catabolic process	TUBA4A;RAB25;RAP1A;NGEF;RHOV;ARRB1
GO:0008064	0.0533535	5.6508	0.372259	2	60	regulation of actin polymerization or depolymerization	CAPG;F2RL1
GO:0042472	0.0533535	5.6508	0.372259	2	60	inner ear morphogenesis	GATA2;GATA3
GO:0042742	0.0533535	5.6508	0.372259	2	60	defense response to bacterium	FCER1G;F2RL1
GO:1901983	0.053803	20.5581	0.0551161	1	9	regulation of protein acetylation	GATA2
GO:0006873	0.0543694	20.3411	0.0557105	1	9	cellular ion homeostasis	HEXB
GO:0000050	0.054491	20.2865	0.0558389	1	9	urea cycle	ASS1
GO:0003215	0.054491	20.2865	0.0558389	1	9	cardiac right ventricle morphogenesis	GATA3
GO:0006047	0.054491	20.2865	0.0558389	1	9	UDP-N-acetylglucosamine metabolic process	SLC35A3
GO:0006750	0.054491	20.2865	0.0558389	1	9	glutathione biosynthetic process	GCLM
GO:0019377	0.054491	20.2865	0.0558389	1	9	glycolipid catabolic process	GM2A
GO:0031274	0.054491	20.2865	0.0558389	1	9	positive regulation of pseudopodium assembly	F2RL1
GO:0034260	0.054491	20.2865	0.0558389	1	9	negative regulation of GTPase activity	ARRB1
GO:0045416	0.054491	20.2865	0.0558389	1	9	positive regulation of interleukin-8 biosynthetic process	APOA2
GO:0046426	0.054491	20.2865	0.0558389	1	9	negative regulation of JAK-STAT cascade	HNF4A
GO:0051569	0.054491	20.2865	0.0558389	1	9	regulation of histone H3-K4 methylation	GATA3
GO:0051900	0.054491	20.2865	0.0558389	1	9	regulation of mitochondrial depolarization	GCLM
GO:0060037	0.054491	20.2865	0.0558389	1	9	pharyngeal system development	GATA3
GO:0060065	0.054491	20.2865	0.0558389	1	9	uterus development	GATA3
GO:0061028	0.054491	20.2865	0.0558389	1	9	establishment of endothelial barrier	F2RL1
GO:0071549	0.054491	20.2865	0.0558389	1	9	cellular response to dexamethasone stimulus	ASS1
GO:1901985	0.054491	20.2865	0.0558389	1	9	positive regulation of protein acetylation	ARRB1
GO:0051251	0.0551878	3.64191	0.8624	3	139	positive regulation of lymphocyte activation	VNN1;DPP4;GATA3
GO:0046130	0.0565215	2.30664	2.74851	6	443	purine ribonucleoside catabolic process	TUBA4A;RAB25;RAP1A;NGEF;RHOV;ARRB1
GO:0009261	0.0590577	2.27953	2.77953	6	448	ribonucleotide catabolic process	TUBA4A;RAB25;RAP1A;NGEF;RHOV;ARRB1
GO:0051179	0.0597478	1.89592	5.81404	10	1053	localization	SCNN1A;HEXB;ATP6V1H;DPP4;SLC35A3;SLC7A7;SLC35B2;DAB2;ELMO3;BEST2
GO:0001573	0.0603618	18.0309	0.0620432	1	10	ganglioside metabolic process	GM2A
GO:0002031	0.0603618	18.0309	0.0620432	1	10	G-protein coupled receptor internalization	ARRB1
GO:0002544	0.0603618	18.0309	0.0620432	1	10	chronic inflammatory response	VNN1
GO:0002714	0.0603618	18.0309	0.0620432	1	10	positive regulation of B cell mediated immunity	FCER1G
GO:0002861	0.0603618	18.0309	0.0620432	1	10	regulation of inflammatory response to antigenic stimulus	FCER1G
GO:0006586	0.0603618	18.0309	0.0620432	1	10	indolalkylamine metabolic process	AADAT
GO:0007494	0.0603618	18.0309	0.0620432	1	10	midgut development	ASS1
GO:0010543	0.0603618	18.0309	0.0620432	1	10	regulation of platelet activation	FCER1G
GO:0015939	0.0603618	18.0309	0.0620432	1	10	pantothenate metabolic process	VNN1
GO:0032703	0.0603618	18.0309	0.0620432	1	10	negative regulation of interleukin-2 production	GATA3
GO:0032715	0.0603618	18.0309	0.0620432	1	10	negative regulation of interleukin-6 production	ARRB1
GO:0033700	0.0603618	18.0309	0.0620432	1	10	phospholipid efflux	APOA2
GO:0034370	0.0603618	18.0309	0.0620432	1	10	triglyceride-rich lipoprotein particle remodeling	APOA2
GO:0034434	0.0603618	18.0309	0.0620432	1	10	sterol esterification	APOA2
GO:0042403	0.0603618	18.0309	0.0620432	1	10	thyroid hormone metabolic process	GATA3
GO:0060644	0.0603618	18.0309	0.0620432	1	10	mammary gland epithelial cell differentiation	ELF5
GO:0072176	0.0603618	18.0309	0.0620432	1	10	nephric duct development	GATA3
GO:0090322	0.0603618	18.0309	0.0620432	1	10	regulation of superoxide metabolic process	F2RL1
GO:0032880	0.0609986	2.82652	1.48283	4	239	regulation of protein localization	GATA3;HNF4A;APOA2;F2RL1
GO:0046883	0.0611023	3.48622	0.899626	3	145	regulation of hormone secretion	HNF4A;RAP1A;ARRB1
GO:0043902	0.0614807	5.20009	0.403281	2	65	positive regulation of multi-organism process	CDK9;F2RL1
GO:0009164	0.0654219	2.21691	2.85399	6	460	nucleoside catabolic process	TUBA4A;RAB25;RAP1A;NGEF;RHOV;ARRB1
GO:0006071	0.0661965	16.2264	0.0682475	1	11	glycerol metabolic process	GDPD2
GO:0006907	0.0661965	16.2264	0.0682475	1	11	pinocytosis	DAB2
GO:0009214	0.0661965	16.2264	0.0682475	1	11	cyclic nucleotide catabolic process	ARRB1
GO:0009713	0.0661965	16.2264	0.0682475	1	11	catechol-containing compound biosynthetic process	GATA3
GO:0016254	0.0661965	16.2264	0.0682475	1	11	preassembly of GPI anchor in ER membrane	PIGA
GO:0030835	0.0661965	16.2264	0.0682475	1	11	negative regulation of actin filament depolymerization	CAPG
GO:0032438	0.0661965	16.2264	0.0682475	1	11	melanosome organization	AP1M1
GO:0032733	0.0661965	16.2264	0.0682475	1	11	positive regulation of interleukin-10 production	FCER1G
GO:0033005	0.0661965	16.2264	0.0682475	1	11	positive regulation of mast cell activation	FCER1G
GO:0035162	0.0661965	16.2264	0.0682475	1	11	embryonic hemopoiesis	GATA3
GO:0042402	0.0661965	16.2264	0.0682475	1	11	cellular biogenic amine catabolic process	AADAT
GO:0045723	0.0661965	16.2264	0.0682475	1	11	positive regulation of fatty acid biosynthetic process	HNF4A
GO:0072182	0.0661965	16.2264	0.0682475	1	11	regulation of nephron tubule epithelial cell differentiation	GATA3
GO:0001655	0.0662491	3.36618	0.930648	3	150	urogenital system development	GATA2;ASS1;GATA3
GO:0002064	0.0682664	4.88795	0.428098	2	69	epithelial cell development	GATA3;F2RL1
GO:0030856	0.0682664	4.88795	0.428098	2	69	regulation of epithelial cell differentiation	GATA3;KRT84
GO:0002576	0.0683781	4.88319	0.428499	2	70	platelet degranulation	TUBA4A;LAMP2
GO:0051607	0.0683882	4.88277	0.428535	2	70	defense response to virus	AP1M1;F2RL1
GO:1901657	0.0690204	2.04701	3.61712	7	583	glycosyl compound metabolic process	RGN;TUBA4A;RAB25;RAP1A;NGEF;RHOV;ARRB1
GO:0042107	0.0700002	4.81566	0.434302	2	70	cytokine metabolic process	GATA3;APOA2
GO:0007163	0.0717485	4.74546	0.440507	2	71	establishment or maintenance of cell polarity	GATA3;RAP1A
GO:0002446	0.0719956	14.75	0.0744518	1	12	neutrophil mediated immunity	F2RL1
GO:0006103	0.0719956	14.75	0.0744518	1	12	2-oxoglutarate metabolic process	AADAT
GO:0043243	0.0719956	14.75	0.0744518	1	12	positive regulation of protein complex disassembly	F2RL1
GO:0060706	0.0719956	14.75	0.0744518	1	12	cell differentiation involved in embryonic placenta development	KRT8
GO:0071941	0.0719956	14.75	0.0744518	1	12	nitrogen cycle metabolic process	ASS1
GO:0090175	0.0719956	14.75	0.0744518	1	12	regulation of establishment of planar polarity	DAB2
GO:0055086	0.0721704	1.92719	4.40779	8	717	nucleobase-containing small molecule metabolic process	SLC35A3;RGN;TUBA4A;RAB25;RAP1A;NGEF;RHOV;ARRB1
GO:0051128	0.0731711	2.65611	1.58025	4	271	regulation of cellular component organization	GATA3;HNF4A;CDK9;DAB2
GO:0009205	0.0733427	2.14791	2.94085	6	474	purine ribonucleoside triphosphate metabolic process	TUBA4A;RAB25;RAP1A;NGEF;RHOV;ARRB1
GO:0009749	0.0735109	4.67726	0.446711	2	72	response to glucose	HNF4A;APOA2
GO:0060341	0.0741377	3.20755	0.976415	3	162	regulation of cellular localization	GATA3;APOA2;F2RL1
GO:0016051	0.0756499	4.59802	0.454181	2	74	carbohydrate biosynthetic process	GULO;CHST10
GO:0002274	0.0770775	4.54656	0.459119	2	74	myeloid leukocyte activation	FCER1G;F2RL1
GO:0048469	0.0770775	4.54656	0.459119	2	74	cell maturation	GATA2;GATA3
GO:0001912	0.0777591	13.5197	0.0806561	1	13	positive regulation of leukocyte mediated cytotoxicity	F2RL1
GO:0006044	0.0777591	13.5197	0.0806561	1	13	N-acetylglucosamine metabolic process	HEXB
GO:0009113	0.0777591	13.5197	0.0806561	1	13	purine nucleobase biosynthetic process	PPAT
GO:0010660	0.0777591	13.5197	0.0806561	1	13	regulation of muscle cell apoptotic process	ARRB1
GO:0021533	0.0777591	13.5197	0.0806561	1	13	cell differentiation in hindbrain	GATA2
GO:0022401	0.0777591	13.5197	0.0806561	1	13	negative adaptation of signaling pathway	ARRB1
GO:0033006	0.0777591	13.5197	0.0806561	1	13	regulation of mast cell activation involved in immune response	FCER1G
GO:0034375	0.0777591	13.5197	0.0806561	1	13	high-density lipoprotein particle remodeling	APOA2
GO:0045648	0.0777591	13.5197	0.0806561	1	13	positive regulation of erythrocyte differentiation	GATA2
GO:0045746	0.0777591	13.5197	0.0806561	1	13	negative regulation of Notch signaling pathway	GATA2
GO:0046902	0.0777591	13.5197	0.0806561	1	13	regulation of mitochondrial membrane permeability	PLEKHF1
GO:0050995	0.0777591	13.5197	0.0806561	1	13	negative regulation of lipid catabolic process	APOA2
GO:0060216	0.0777591	13.5197	0.0806561	1	13	definitive hemopoiesis	GATA2
GO:0060395	0.0777591	13.5197	0.0806561	1	13	SMAD protein signal transduction	HNF4A
GO:0065005	0.0777591	13.5197	0.0806561	1	13	protein-lipid complex assembly	APOA2
GO:0071599	0.0777591	13.5197	0.0806561	1	13	otic vesicle development	GATA3
GO:0090329	0.0777591	13.5197	0.0806561	1	13	regulation of DNA-dependent DNA replication	CDK9
GO:0000904	0.0795259	3.10773	1.00603	3	160	cell morphogenesis involved in differentiation	KRT8;NGEF;DAB2
GO:0046907	0.0803896	13.0073	0.0835042	1	14	intracellular transport	SDCBP2
GO:0009141	0.0811752	2.08744	3.0215	6	487	nucleoside triphosphate metabolic process	TUBA4A;RAB25;RAP1A;NGEF;RHOV;ARRB1
GO:0009892	0.0817285	12.7812	0.0849515	1	14	negative regulation of metabolic process	APOA2
GO:0022411	0.0817455	12.7648	0.0849736	1	14	cellular component disassembly	DPP4
GO:0002720	0.0834873	12.4786	0.0868604	1	14	positive regulation of cytokine production involved in immune response	FCER1G
GO:0006656	0.0834873	12.4786	0.0868604	1	14	phosphatidylcholine biosynthetic process	APOA2
GO:0010470	0.0834873	12.4786	0.0868604	1	14	regulation of gastrulation	HNF4A
GO:0019835	0.0834873	12.4786	0.0868604	1	14	cytolysis	MMD
GO:0033032	0.0834873	12.4786	0.0868604	1	14	regulation of myeloid cell apoptotic process	FCER1G
GO:0048333	0.0834873	12.4786	0.0868604	1	14	mesodermal cell differentiation	TRIM15
GO:0048485	0.0834873	12.4786	0.0868604	1	14	sympathetic nervous system development	GATA3
GO:0050702	0.0834873	12.4786	0.0868604	1	14	interleukin-1 beta secretion	F2RL1
GO:0061082	0.0834873	12.4786	0.0868604	1	14	myeloid leukocyte cytokine production	FCER1G
GO:0071320	0.0834873	12.4786	0.0868604	1	14	cellular response to cAMP	ASS1
GO:0097061	0.0834873	12.4786	0.0868604	1	14	dendritic spine organization	NGEF
GO:1901532	0.0834873	12.4786	0.0868604	1	14	regulation of hematopoietic progenitor cell differentiation	GATA2
GO:0050880	0.0843708	4.30578	0.483937	2	78	regulation of blood vessel size	GCLM;F2RL1
GO:0010817	0.0875321	2.48081	1.68137	4	271	regulation of hormone levels	GATA3;HNF4A;RAP1A;ARRB1
GO:0002437	0.0880823	11.7404	0.091868	1	15	inflammatory response to antigenic stimulus	GATA3
GO:0006195	0.0885007	2.47295	1.68857	4	279	purine nucleotide catabolic process	TUBA4A;RAB25;RAP1A;RHOV
GO:0043588	0.0887215	2.95791	1.05473	3	170	skin development	GATA3;DSP;KRT84
GO:0006893	0.0891804	11.5863	0.0930648	1	15	Golgi to plasma membrane transport	KRT18
GO:0030149	0.0891804	11.5863	0.0930648	1	15	sphingolipid catabolic process	GM2A
GO:0050996	0.0891804	11.5863	0.0930648	1	15	positive regulation of lipid catabolic process	APOA2
GO:0060998	0.0891804	11.5863	0.0930648	1	15	regulation of dendritic spine development	NGEF
GO:0072595	0.0891804	11.5863	0.0930648	1	15	maintenance of protein localization in organelle	KDELR3
GO:0042493	0.0911905	2.44334	1.70619	4	275	response to drug	ASS1;GATA3;HNF4A;GCLM
GO:0048583	0.0915988	1.76422	5.45297	9	942	regulation of response to stimulus	RGN;RAP1A;APOA2;NGEF;RHOV;TAGAP;AGPAT2;CDK9;SLC35B2
GO:0007265	0.0923392	2.90496	1.07335	3	173	Ras protein signal transduction	NGEF;F2RL1;ARRB1
GO:0018393	0.0937692	4.03825	0.514958	2	83	internal peptidyl-lysine acetylation	GATA2;ARRB1
GO:0034284	0.0937692	4.03825	0.514958	2	83	response to monosaccharide	HNF4A;APOA2
GO:0002703	0.0939646	10.9211	0.0983103	1	16	regulation of leukocyte mediated immunity	F2RL1
GO:0007164	0.0948386	10.813	0.0992691	1	16	establishment of tissue polarity	HNF4A
GO:0009110	0.0948386	10.813	0.0992691	1	16	vitamin biosynthetic process	GULO
GO:0030851	0.0948386	10.813	0.0992691	1	16	granulocyte differentiation	GATA2
GO:0032350	0.0948386	10.813	0.0992691	1	16	regulation of hormone metabolic process	GATA3
GO:0043370	0.0948386	10.813	0.0992691	1	16	regulation of CD4-positive, alpha-beta T cell differentiation	GATA3
GO:0043691	0.0948386	10.813	0.0992691	1	16	reverse cholesterol transport	APOA2
GO:0045214	0.0948386	10.813	0.0992691	1	16	sarcomere organization	KRT8
GO:0045616	0.0948386	10.813	0.0992691	1	16	regulation of keratinocyte differentiation	KRT84
GO:0045909	0.0948386	10.813	0.0992691	1	16	positive regulation of vasodilation	F2RL1
GO:0060231	0.0948386	10.813	0.0992691	1	16	mesenchymal to epithelial transition	GATA3
GO:0032101	0.0956105	2.86063	1.09006	3	179	regulation of response to external stimulus	PCBP2;GATA3;AP1M1
GO:0051707	0.0961632	2.85434	1.09298	3	184	response to other organism	FCER1G;ASS1;KRT8
GO:0006520	0.0973192	3.94984	0.52649	2	89	cellular amino acid metabolic process	HNF4A;SLC7A7
GO:0006911	0.0991767	10.2773	0.104055	1	17	phagocytosis, engulfment	FCER1G
GO:0043903	0.0998557	10.2033	0.104803	1	17	regulation of symbiosis, encompassing mutualism through parasitism	F2RL1
GO:0007398	0.100462	10.1363	0.105473	1	17	ectoderm development	ELF5
GO:0042491	0.100462	10.1363	0.105473	1	17	auditory receptor cell differentiation	GATA3
GO:0046329	0.100462	10.1363	0.105473	1	17	negative regulation of JNK cascade	F2RL1
GO:0048013	0.100462	10.1363	0.105473	1	17	ephrin receptor signaling pathway	NGEF
GO:0050732	0.100462	10.1363	0.105473	1	17	negative regulation of peptidyl-tyrosine phosphorylation	HNF4A
GO:0032635	0.103535	9.78908	0.108886	1	18	interleukin-6 production	F2RL1
GO:0018149	0.106051	9.53922	0.111678	1	18	peptide cross-linking	DSP
GO:0035019	0.106051	9.53922	0.111678	1	18	somatic stem cell maintenance	GATA2
GO:0040036	0.106051	9.53922	0.111678	1	18	regulation of fibroblast growth factor receptor signaling pathway	GATA3
GO:0045930	0.106051	9.53922	0.111678	1	18	negative regulation of mitotic cell cycle	HNF4A
GO:0007015	0.107825	3.70626	0.559713	2	91	actin filament organization	CAPG;F2RL1
GO:0042278	0.108118	1.9203	3.26968	6	527	purine nucleoside metabolic process	TUBA4A;RAB25;RAP1A;NGEF;RHOV;ARRB1
GO:0060548	0.108543	2.28755	1.81787	4	293	negative regulation of cell death	FCER1G;GATA3;KRT18;GCLM
GO:0014065	0.110391	9.11581	0.116525	1	19	phosphatidylinositol 3-kinase signaling	GATA3
GO:0003170	0.111606	9.00849	0.117882	1	19	heart valve development	GATA3
GO:0010332	0.111606	9.00849	0.117882	1	19	response to gamma radiation	GATA3
GO:0032755	0.111606	9.00849	0.117882	1	19	positive regulation of interleukin-6 production	FCER1G
GO:0060795	0.111606	9.00849	0.117882	1	19	cell fate commitment involved in formation of primary germ layer	TRIM15
GO:2001141	0.11331	8.88262	0.119772	1	19	regulation of RNA biosynthetic process	CDK9
GO:0009119	0.114758	1.88617	3.32551	6	536	ribonucleoside metabolic process	TUBA4A;RAB25;RAP1A;NGEF;RHOV;ARRB1
GO:0033209	0.115633	8.65308	0.122407	1	20	tumor necrosis factor-mediated signaling pathway	KRT8
GO:0008283	0.115711	2.23698	1.86305	4	310	cell proliferation	RAP1A;CDK9;ELF5;DAB2
GO:0002294	0.117127	8.53363	0.124086	1	20	CD4-positive, alpha-beta T cell differentiation involved in immune response	GATA3
GO:0006501	0.117127	8.53363	0.124086	1	20	C-terminal protein lipidation	PIGA
GO:0010165	0.117127	8.53363	0.124086	1	20	response to X-ray	GATA3
GO:0030837	0.117127	8.53363	0.124086	1	20	negative regulation of actin filament polymerization	CAPG
GO:0032781	0.117127	8.53363	0.124086	1	20	positive regulation of ATPase activity	RGN
GO:0034121	0.117127	8.53363	0.124086	1	20	regulation of toll-like receptor signaling pathway	F2RL1
GO:0034368	0.117127	8.53363	0.124086	1	20	protein-lipid complex remodeling	APOA2
GO:0051881	0.117127	8.53363	0.124086	1	20	regulation of mitochondrial membrane potential	GCLM
GO:0060761	0.117127	8.53363	0.124086	1	20	negative regulation of response to cytokine stimulus	F2RL1
GO:0070328	0.117127	8.53363	0.124086	1	20	triglyceride homeostasis	HNF4A
GO:0030308	0.119488	3.47588	0.595614	2	96	negative regulation of cell growth	HNF4A;DAB2
GO:0007423	0.119916	3.469	0.596943	2	96	sensory organ development	GATA2;HPCA
GO:0032091	0.121074	8.21831	0.12855	1	21	negative regulation of protein binding	DAB2
GO:0035850	0.122614	8.10625	0.130291	1	21	epithelial cell differentiation involved in kidney development	GATA3
GO:0043043	0.122614	8.10625	0.130291	1	21	peptide biosynthetic process	GCLM
GO:0070303	0.122614	8.10625	0.130291	1	21	negative regulation of stress-activated protein kinase signaling cascade	F2RL1
GO:0071378	0.122614	8.10625	0.130291	1	21	cellular response to growth hormone stimulus	HNF4A
GO:0043603	0.123024	3.41296	0.606329	2	99	cellular amide metabolic process	ASS1;GCLM
GO:0045936	0.123371	2.54028	1.22225	3	197	negative regulation of phosphate metabolic process	HNF4A;F2RL1;ARRB1
GO:0006805	0.125652	3.3675	0.614227	2	99	xenobiotic metabolic process	HNF4A;GCLM
GO:0032535	0.125652	3.3675	0.614227	2	99	regulation of cellular component size	CAPG;F2RL1
GO:0009410	0.127724	3.33285	0.620432	2	100	response to xenobiotic stimulus	HNF4A;GCLM
GO:1901617	0.127724	3.33285	0.620432	2	100	organic hydroxy compound biosynthetic process	GATA3;APOA2
GO:0002287	0.128067	7.71958	0.136495	1	22	alpha-beta T cell activation involved in immune response	GATA3
GO:0009072	0.128067	7.71958	0.136495	1	22	aromatic amino acid family metabolic process	AADAT
GO:0033627	0.128067	7.71958	0.136495	1	22	cell adhesion mediated by integrin	DPP4
GO:0050690	0.128067	7.71958	0.136495	1	22	regulation of defense response to virus by virus	AP1M1
GO:0071230	0.128067	7.71958	0.136495	1	22	cellular response to amino acid stimulus	ASS1
GO:0071377	0.128067	7.71958	0.136495	1	22	cellular response to glucagon stimulus	ASS1
GO:0009118	0.128877	2.4881	1.24707	3	201	regulation of nucleoside metabolic process	RGN;NGEF;ARRB1
GO:0030072	0.129634	3.302	0.62614	2	102	peptide hormone secretion	HNF4A;RAP1A
GO:0009150	0.131262	1.93351	2.69008	5	434	purine ribonucleotide metabolic process	TUBA4A;RAB25;RAP1A;NGEF;RHOV
GO:0045582	0.131811	7.47055	0.14078	1	23	positive regulation of T cell differentiation	GATA3
GO:0008652	0.132389	7.43534	0.141442	1	23	cellular amino acid biosynthetic process	GCLM
GO:0003281	0.133487	7.36806	0.142699	1	23	ventricular septum development	GATA3
GO:0009395	0.133487	7.36806	0.142699	1	23	phospholipid catabolic process	APOA2
GO:0010043	0.133487	7.36806	0.142699	1	23	response to zinc ion	ASS1
GO:0032374	0.133487	7.36806	0.142699	1	23	regulation of cholesterol transport	APOA2
GO:0032760	0.133487	7.36806	0.142699	1	23	positive regulation of tumor necrosis factor production	FCER1G
GO:0050848	0.133487	7.36806	0.142699	1	23	regulation of calcium-mediated signaling	RGN
GO:0050927	0.133487	7.36806	0.142699	1	23	positive regulation of positive chemotaxis	F2RL1
GO:0031016	0.137386	7.13105	0.147189	1	24	pancreas development	MSLN
GO:0002683	0.138202	3.1697	0.651453	2	105	negative regulation of immune system process	PCBP2;F2RL1
GO:0006898	0.138202	3.1697	0.651453	2	105	receptor-mediated endocytosis	DAB2;ARRB1
GO:0043543	0.138202	3.1697	0.651453	2	105	protein acylation	GATA2;ARRB1
GO:0007399	0.138643	2.40565	1.29062	3	201	nervous system development	HEXB;SDCBP2;HES6
GO:0032092	0.138874	7.0471	0.148904	1	24	positive regulation of protein binding	ARRB1
GO:0032612	0.138874	7.0471	0.148904	1	24	interleukin-1 production	F2RL1
GO:0046330	0.138874	7.0471	0.148904	1	24	positive regulation of JNK cascade	F2RL1
GO:0046461	0.138874	7.0471	0.148904	1	24	neutral lipid catabolic process	APOA2
GO:0051851	0.138874	7.0471	0.148904	1	24	modification by host of symbiont morphology or physiology	F2RL1
GO:0072676	0.138874	7.0471	0.148904	1	24	lymphocyte migration	GATA3
GO:2001252	0.138874	7.0471	0.148904	1	24	positive regulation of chromosome organization	ARRB1
GO:0019693	0.139589	1.89242	2.74563	5	443	ribose phosphate metabolic process	TUBA4A;RAB25;RAP1A;NGEF;RHOV
GO:0018205	0.140321	3.13895	0.657658	2	106	peptidyl-lysine modification	GATA2;ARRB1
GO:0044765	0.140468	1.78519	3.53801	6	632	single-organism transport	SCNN1A;GATA3;TUBA4A;RAP1A;LAMP2;BEST2
GO:0009792	0.14161	2.06033	2.0102	4	324	embryo development ending in birth or egg hatching	GATA2;GATA3;KRT8;DAB2
GO:0009117	0.142067	1.88196	2.76252	5	454	nucleotide metabolic process	SLC35A3;TUBA4A;RAB25;RAP1A;RHOV
GO:0002292	0.144227	6.75289	0.155108	1	25	T cell differentiation involved in immune response	GATA3
GO:0007602	0.144227	6.75289	0.155108	1	25	phototransduction	ARRB1
GO:0021983	0.144227	6.75289	0.155108	1	25	pituitary gland development	GATA2
GO:0048538	0.144227	6.75289	0.155108	1	25	thymus development	GATA3
GO:0071384	0.144227	6.75289	0.155108	1	25	cellular response to corticosteroid stimulus	ASS1
GO:0071827	0.144227	6.75289	0.155108	1	25	plasma lipoprotein particle organization	APOA2
GO:0007548	0.147485	6.58343	0.158905	1	26	sex differentiation	HNF4A
GO:0050863	0.148443	3.02752	0.681272	2	111	regulation of T cell activation	VNN1;DPP4
GO:0014068	0.149548	6.48222	0.161312	1	26	positive regulation of phosphatidylinositol 3-kinase signaling	F2RL1
GO:0031018	0.149548	6.48222	0.161312	1	26	endocrine pancreas development	HNF4A
GO:0035710	0.149548	6.48222	0.161312	1	26	CD4-positive, alpha-beta T cell activation	GATA3
GO:0042490	0.149548	6.48222	0.161312	1	26	mechanoreceptor differentiation	GATA3
GO:1901264	0.15294	6.31798	0.165292	1	27	carbohydrate derivative transport	SLC35B2
GO:0006040	0.152988	6.31582	0.165348	1	27	amino sugar metabolic process	HEXB
GO:0006687	0.153	6.31528	0.165362	1	27	glycosphingolipid metabolic process	HEXB
GO:0032956	0.153175	2.9662	0.694884	2	112	regulation of actin cytoskeleton organization	CAPG;F2RL1
GO:0010676	0.154836	6.23237	0.167517	1	27	positive regulation of cellular carbohydrate metabolic process	HNF4A
GO:0032890	0.154836	6.23237	0.167517	1	27	regulation of organic acid transport	SLC15A1
GO:0033138	0.154836	6.23237	0.167517	1	27	positive regulation of peptidyl-serine phosphorylation	ARRB1
GO:0048066	0.154836	6.23237	0.167517	1	27	developmental pigmentation	AP1M1
GO:0048814	0.154836	6.23237	0.167517	1	27	regulation of dendrite morphogenesis	NGEF
GO:0071479	0.154836	6.23237	0.167517	1	27	cellular response to ionizing radiation	GATA3
GO:0071695	0.154836	6.23237	0.167517	1	27	anatomical structure maturation	GATA3
GO:0006650	0.156489	2.92541	0.704381	2	115	glycerophospholipid metabolic process	APOA2;AGPAT2
GO:0030193	0.1582	6.08086	0.171487	1	28	regulation of blood coagulation	F2RL1
GO:0006505	0.160092	6.00103	0.173721	1	28	GPI anchor metabolic process	PIGA
GO:0015991	0.160092	6.00103	0.173721	1	28	ATP hydrolysis coupled proton transport	ATP6V1H
GO:0043242	0.160092	6.00103	0.173721	1	28	negative regulation of protein complex disassembly	CAPG
GO:0045944	0.163552	1.78746	2.89742	5	467	positive regulation of transcription from RNA polymerase II promoter	GATA2;GATA3;HNF4A;F2RL1;ARRB1
GO:0002088	0.165315	5.78621	0.179925	1	29	lens development in camera-type eye	GATA3
GO:0021954	0.165315	5.78621	0.179925	1	29	central nervous system neuron development	GATA2
GO:0033059	0.165315	5.78621	0.179925	1	29	cellular pigmentation	AP1M1
GO:0070542	0.165315	5.78621	0.179925	1	29	response to fatty acid	ASS1
GO:0043123	0.168451	2.78705	0.738314	2	119	positive regulation of I-kappaB kinase/NF-kappaB signaling	SLC35B2;F2RL1
GO:0042157	0.168899	5.64594	0.184206	1	30	lipoprotein metabolic process	APOA2
GO:0010595	0.170507	5.58621	0.18613	1	30	positive regulation of endothelial cell migration	GATA3
GO:0030593	0.170507	5.58621	0.18613	1	30	neutrophil chemotaxis	FCER1G
GO:0033344	0.170507	5.58621	0.18613	1	30	cholesterol efflux	APOA2
GO:2000106	0.170507	5.58621	0.18613	1	30	regulation of leukocyte apoptotic process	FCER1G
GO:0001667	0.170655	2.76319	0.744518	2	120	ameboidal cell migration	DPP4;GATA3
GO:0001701	0.170981	2.76033	0.745455	2	123	in utero embryonic development	GATA3;DAB2
GO:0009064	0.171452	5.54857	0.187271	1	31	glutamine family amino acid metabolic process	ASS1
GO:0007264	0.172484	2.7457	0.749718	2	127	small GTPase mediated signal transduction	RAB25;RAP1A
GO:1901135	0.173651	2.73718	0.753106	2	132	carbohydrate derivative metabolic process	RGN;GM2A
GO:0010557	0.175189	1.53301	5.44119	8	877	positive regulation of macromolecule biosynthetic process	GATA2;GATA3;HNF4A;APOA2;CDK9;F2RL1;DAB2;ARRB1
GO:0032436	0.175667	5.39954	0.192334	1	31	positive regulation of proteasomal ubiquitin-dependent protein catabolic process	DAB2
GO:0002244	0.17874	5.29259	0.196052	1	32	hematopoietic progenitor cell differentiation	GATA3
GO:0030216	0.178768	5.29169	0.196085	1	32	keratinocyte differentiation	DSP
GO:0044723	0.179765	5.2584	0.197292	1	33	single-organism carbohydrate metabolic process	GDPD2
GO:0006282	0.180794	5.22491	0.198538	1	32	regulation of DNA repair	CDK9
GO:0006584	0.180794	5.22491	0.198538	1	32	catecholamine metabolic process	GATA3
GO:0006953	0.180794	5.22491	0.198538	1	32	acute-phase response	ASS1
GO:0031929	0.180794	5.22491	0.198538	1	32	TOR signaling	GATA3
GO:0032642	0.180794	5.22491	0.198538	1	32	regulation of chemokine production	F2RL1
GO:0045682	0.180794	5.22491	0.198538	1	32	regulation of epidermis development	KRT84
GO:0046503	0.180794	5.22491	0.198538	1	32	glycerolipid catabolic process	APOA2
GO:0070304	0.180794	5.22491	0.198538	1	32	positive regulation of stress-activated protein kinase signaling cascade	F2RL1
GO:0006325	0.181897	1.85687	2.22115	4	358	chromatin organization	GATA2;GATA3;CDK9;ARRB1
GO:0009913	0.18195	5.18527	0.199949	1	33	epidermal cell differentiation	GATA3
GO:0009607	0.182879	2.09516	1.47426	3	249	response to biotic stimulus	FCER1G;GATA3;KRT8
GO:0051099	0.183927	5.12236	0.202351	1	33	positive regulation of binding	GATA3
GO:0002673	0.185891	5.0612	0.204742	1	33	regulation of acute inflammatory response	FCER1G
GO:0097006	0.185891	5.0612	0.204742	1	33	regulation of plasma lipoprotein particle levels	APOA2
GO:0070997	0.186213	2.60687	0.787948	2	127	neuron death	GATA3;GCLM
GO:0044106	0.186877	2.6009	0.789796	2	129	cellular amine metabolic process	AADAT;APOA2
GO:0010562	0.187447	1.69921	3.04012	5	490	positive regulation of phosphorus metabolic process	RAP1A;KDELR3;F2RL1;DAB2;ARRB1
GO:0043523	0.18966	4.9458	0.209356	1	34	regulation of neuron apoptotic process	GATA3
GO:0002821	0.190956	4.90741	0.210947	1	34	positive regulation of adaptive immune response	FCER1G
GO:0008156	0.190956	4.90741	0.210947	1	34	negative regulation of DNA replication	CDK9
GO:0050728	0.190956	4.90741	0.210947	1	34	negative regulation of inflammatory response	GATA3
GO:0006082	0.192876	1.81299	2.27637	4	383	organic acid metabolic process	VNN1;GATA3;SLC7A7;MINPP1
GO:0051056	0.193888	2.03208	1.51771	3	251	regulation of small GTPase mediated signal transduction	NGEF;RHOV;TAGAP
GO:0051258	0.194559	4.80282	0.215385	1	35	protein polymerization	TUBA4A
GO:0032088	0.19599	4.76266	0.217151	1	35	negative regulation of NF-kappaB transcription factor activity	ARRB1
GO:0043255	0.19599	4.76266	0.217151	1	35	regulation of carbohydrate biosynthetic process	HNF4A
GO:0046634	0.19599	4.76266	0.217151	1	35	regulation of alpha-beta T cell activation	GATA3
GO:0048839	0.196984	4.73388	0.218387	1	36	inner ear development	HPCA
GO:0051254	0.199575	1.51932	4.77732	7	770	positive regulation of RNA metabolic process	GATA2;GATA3;HNF4A;CDK9;F2RL1;DAB2;ARRB1
GO:0002690	0.200993	4.62619	0.223355	1	36	positive regulation of leukocyte chemotaxis	F2RL1
GO:0043149	0.200993	4.62619	0.223355	1	36	stress fiber assembly	ARRB1
GO:0006641	0.201578	4.60952	0.224089	1	37	triglyceride metabolic process	APOA2
GO:0044248	0.202815	1.77599	2.32554	4	390	cellular catabolic process	TUBA4A;RAB25;RAP1A;RHOV
GO:0042632	0.203492	4.55986	0.226473	1	37	cholesterol homeostasis	APOA2
GO:0006913	0.204666	1.97513	1.55972	3	253	nucleocytoplasmic transport	HNF4A;RAB25;RAP1A
GO:0009066	0.205966	4.4973	0.22956	1	37	aspartate family amino acid metabolic process	AADAT
GO:0042509	0.205966	4.4973	0.22956	1	37	regulation of tyrosine phosphorylation of STAT protein	HNF4A
GO:0044070	0.205966	4.4973	0.22956	1	37	regulation of anion transport	SLC15A1
GO:0045446	0.205966	4.4973	0.22956	1	37	endothelial cell differentiation	F2RL1
GO:0048663	0.205966	4.4973	0.22956	1	37	neuron fate commitment	GATA2
GO:0090132	0.205966	4.4973	0.22956	1	37	epithelium migration	DPP4
GO:0090277	0.205966	4.4973	0.22956	1	37	positive regulation of peptide hormone secretion	ARRB1
GO:0009894	0.206078	4.49483	0.229698	1	38	regulation of catabolic process	APOA2
GO:0016337	0.208864	1.95367	1.5759	3	254	cell-cell adhesion	VNN1;DPP4;PKP2
GO:0051247	0.209604	4.40938	0.234107	1	38	positive regulation of protein metabolic process	APOA2
GO:0006369	0.210908	4.37538	0.235764	1	38	termination of RNA polymerase II transcription	RNPS1
GO:0009247	0.210908	4.37538	0.235764	1	38	glycolipid biosynthetic process	PIGA
GO:0090002	0.210908	4.37538	0.235764	1	38	establishment of protein localization to plasma membrane	KRT18
GO:0001892	0.213389	4.31579	0.238897	1	39	embryonic placenta development	GATA2
GO:0045995	0.213421	4.31505	0.238938	1	39	regulation of embryonic development	GATA3
GO:0043542	0.213664	4.30949	0.239243	1	39	endothelial cell migration	DPP4
GO:0000186	0.21582	4.25987	0.241968	1	39	activation of MAPKK activity	RAP1A
GO:0042439	0.21582	4.25987	0.241968	1	39	ethanolamine-containing compound metabolic process	APOA2
GO:0043967	0.21582	4.25987	0.241968	1	39	histone H4 acetylation	ARRB1
GO:0046632	0.21582	4.25987	0.241968	1	39	alpha-beta T cell differentiation	GATA3
GO:1902600	0.21582	4.25987	0.241968	1	39	hydrogen ion transmembrane transport	ATP6V1H
GO:0060491	0.218043	4.20874	0.244794	1	40	regulation of cell projection assembly	F2RL1
GO:0034968	0.220701	4.15028	0.248173	1	40	histone lysine methylation	GATA3
GO:0042158	0.220701	4.15028	0.248173	1	40	lipoprotein biosynthetic process	PIGA
GO:0045137	0.222442	2.30786	0.887217	2	143	development of primary sexual characteristics	GATA3;ARRB1
GO:0015711	0.22245	4.11155	0.25041	1	42	organic anion transport	APOA2
GO:0001959	0.222962	4.1007	0.251063	1	41	regulation of cytokine-mediated signaling pathway	F2RL1
GO:0006767	0.222995	4.1	0.251106	1	41	water-soluble vitamin metabolic process	GULO
GO:0007229	0.225553	4.04618	0.254377	1	41	integrin-mediated signaling pathway	FCER1G
GO:0031295	0.225553	4.04618	0.254377	1	41	T cell costimulation	DPP4
GO:0031333	0.225553	4.04618	0.254377	1	41	negative regulation of protein complex assembly	CAPG
GO:0051084	0.225553	4.04618	0.254377	1	41	de novo' posttranslational protein folding	TUBA4A
GO:0051897	0.225553	4.04618	0.254377	1	41	positive regulation of protein kinase B signaling	GATA3
GO:0051952	0.225553	4.04618	0.254377	1	41	regulation of amine transport	SLC15A1
GO:0051098	0.226292	4.03031	0.25533	1	42	regulation of binding	DAB2
GO:0001906	0.230374	3.94715	0.260581	1	42	cell killing	F2RL1
GO:0019751	0.230374	3.94715	0.260581	1	42	polyol metabolic process	GDPD2
GO:0048332	0.230374	3.94715	0.260581	1	42	mesoderm morphogenesis	TRIM15
GO:0097530	0.230374	3.94715	0.260581	1	42	granulocyte migration	FCER1G
GO:0010035	0.231644	1.84819	1.66276	3	268	response to inorganic substance	ASS1;KRT8;S100A16
GO:0006909	0.231926	3.91507	0.262597	1	44	phagocytosis	ELMO3
GO:0051591	0.232587	3.90275	0.263445	1	43	response to cAMP	HNF4A
GO:0001818	0.233814	3.87767	0.265045	1	45	negative regulation of cytokine production	F2RL1
GO:0060429	0.234864	1.65812	2.47552	4	399	epithelium development	GATA3;DSP;ELF5;F2RL1
GO:0015844	0.235166	3.85284	0.266786	1	43	monoamine transport	FCER1G
GO:0030177	0.235166	3.85284	0.266786	1	43	positive regulation of Wnt signaling pathway	DAB2
GO:0030218	0.237288	3.81199	0.269548	1	44	erythrocyte differentiation	GATA3
GO:0043624	0.238484	2.19737	0.930648	2	150	cellular protein complex disassembly	CAPG;F2RL1
GO:0043161	0.239204	2.19295	0.932595	2	152	proteasome-mediated ubiquitin-dependent protein catabolic process	PCBP2;ARRB1
GO:0019319	0.239929	3.76292	0.27299	1	44	hexose biosynthetic process	HNF4A
GO:0032368	0.239929	3.76292	0.27299	1	44	regulation of lipid transport	APOA2
GO:0045744	0.239929	3.76292	0.27299	1	44	negative regulation of G-protein coupled receptor protein signaling pathway	ARRB1
GO:0043433	0.242374	3.71799	0.276191	1	45	negative regulation of sequence-specific DNA binding transcription factor activity	HNF4A
GO:0043627	0.243096	3.70519	0.277136	1	45	response to estrogen	GATA3
GO:0016266	0.244663	3.67708	0.279194	1	45	O-glycan processing	B3GNT3
GO:0042440	0.244663	3.67708	0.279194	1	45	pigment metabolic process	PPAT
GO:0043154	0.244663	3.67708	0.279194	1	45	negative regulation of cysteine-type endopeptidase activity involved in apoptotic process	ARRB1
GO:0090288	0.244663	3.67708	0.279194	1	45	negative regulation of cellular response to growth factor stimulus	GATA3
GO:0010646	0.247259	1.33502	7.78246	10	1292	regulation of cell communication	GATA2;GATA3;RGN;NGEF;RHOV;TAGAP;AGPAT2;SLC35B2;F2RL1;DAB2
GO:0007275	0.247726	1.3216	8.70639	11	1453	multicellular organismal development	HEXB;ASS1;HPCA;MINPP1;DSP;SGCE;ELF5;SDCBP2;F2RL1;MSLN;HES6
GO:0044711	0.248037	1.78325	1.72458	3	297	single-organism biosynthetic process	GPAT;PIGA;AGPAT2
GO:0050729	0.249367	3.59506	0.285399	1	46	positive regulation of inflammatory response	FCER1G
GO:0043687	0.249984	2.12464	0.961669	2	155	post-translational protein modification	PIGA;B3GNT3
GO:0030595	0.2517	3.55542	0.288491	1	47	leukocyte chemotaxis	FCER1G
GO:0023051	0.251797	1.32803	7.8186	10	1298	regulation of signaling	GATA2;GATA3;RGN;NGEF;RHOV;TAGAP;AGPAT2;SLC35B2;F2RL1;DAB2
GO:0050801	0.252494	3.54287	0.289536	1	48	ion homeostasis	HNF4A
GO:0044092	0.253429	3.52836	0.290764	1	47	negative regulation of molecular function	DAB2
GO:0002262	0.254042	3.51661	0.291603	1	47	myeloid cell homeostasis	GATA3
GO:0007009	0.254042	3.51661	0.291603	1	47	plasma membrane organization	KRT18
GO:1902106	0.254042	3.51661	0.291603	1	47	negative regulation of leukocyte differentiation	GATA2
GO:0042180	0.254394	2.09827	0.973552	2	159	cellular ketone metabolic process	GATA3;HNF4A
GO:0042592	0.255475	2.09447	0.976482	2	168	homeostatic process	GATA3;APOA2
GO:0051224	0.257454	3.46071	0.296161	1	49	negative regulation of protein transport	HNF4A
GO:0002706	0.258689	3.44149	0.297807	1	48	regulation of lymphocyte mediated immunity	FCER1G
GO:0006661	0.258689	3.44149	0.297807	1	48	phosphatidylinositol biosynthetic process	PIGA
GO:0032409	0.258689	3.44149	0.297807	1	48	regulation of transporter activity	APOA2
GO:0030335	0.259198	2.06979	0.986486	2	159	positive regulation of cell migration	GATA3;F2RL1
GO:0002699	0.260455	3.41344	0.300179	1	49	positive regulation of immune effector process	F2RL1
GO:0043087	0.262513	3.38204	0.302937	1	49	regulation of GTPase activity	NGEF
GO:0003333	0.263307	3.3695	0.304012	1	49	amino acid transmembrane transport	SLC7A7
GO:0050886	0.263307	3.3695	0.304012	1	49	endocrine process	GATA3
GO:0006406	0.267897	3.30045	0.310216	1	50	mRNA export from nucleus	RNPS1
GO:0045638	0.267897	3.30045	0.310216	1	50	negative regulation of myeloid cell differentiation	GATA2
GO:0045862	0.267897	3.30045	0.310216	1	50	positive regulation of proteolysis	DAB2
GO:0006796	0.268554	1.30599	7.95545	10	1349	phosphate-containing compound metabolic process	GPAT;SLC35A3;RGN;APOA2;PIGA;AGPAT2;CDK9;KDELR3;DAB2;PPAT
GO:0031329	0.268993	1.70105	1.80184	3	293	regulation of cellular catabolic process	RGN;NGEF;ARRB1
GO:0055088	0.269428	3.27775	0.312298	1	51	lipid homeostasis	APOA2
GO:0006637	0.272459	3.23417	0.31642	1	51	acyl-CoA metabolic process	HNF4A
GO:0007608	0.272459	3.23417	0.31642	1	51	sensory perception of smell	BEST2
GO:0032387	0.272459	3.23417	0.31642	1	51	negative regulation of intracellular transport	HNF4A
GO:0043401	0.272459	3.23417	0.31642	1	51	steroid hormone mediated signaling pathway	HNF4A
GO:0031324	0.272999	3.22956	0.317102	1	52	negative regulation of cellular metabolic process	F2RL1
GO:0044255	0.274523	1.68242	1.82228	3	303	cellular lipid metabolic process	GPAT;HNF4A;AGPAT2
GO:0048562	0.275335	1.98025	1.02992	2	166	embryonic organ morphogenesis	GATA2;GATA3
GO:0006987	0.276992	3.17048	0.322625	1	52	activation of signaling protein activity involved in unfolded protein response	KDELR3
GO:0007338	0.276992	3.17048	0.322625	1	52	single fertilization	HEXB
GO:0007588	0.276992	3.17048	0.322625	1	52	excretion	DAB2
GO:0035821	0.276992	3.17048	0.322625	1	52	modification of morphology or physiology of other organism	F2RL1
GO:0071222	0.276992	3.17048	0.322625	1	52	cellular response to lipopolysaccharide	ASS1
GO:0090090	0.276992	3.17048	0.322625	1	52	negative regulation of canonical Wnt signaling pathway	DAB2
GO:0072521	0.278852	3.14644	0.325152	1	55	purine-containing compound metabolic process	RGN
GO:0019941	0.280118	1.66166	1.84268	3	297	modification-dependent protein catabolic process	PCBP2;DAB2;ARRB1
GO:0051246	0.280467	1.66267	1.84415	3	305	regulation of protein metabolic process	GATA2;HNF4A;CDK9
GO:0001838	0.281498	3.10924	0.328829	1	53	embryonic epithelial tube formation	GATA3
GO:0001942	0.281498	3.10924	0.328829	1	53	hair follicle development	KRT84
GO:0002685	0.281498	3.10924	0.328829	1	53	regulation of leukocyte migration	F2RL1
GO:0002822	0.281498	3.10924	0.328829	1	53	regulation of adaptive immune response based on somatic recombination of immune receptors built from immunoglobulin superfamily domains	FCER1G
GO:0006821	0.281498	3.10924	0.328829	1	53	chloride transport	BEST2
GO:0009581	0.281498	3.10924	0.328829	1	53	detection of external stimulus	ARRB1
GO:0021510	0.281498	3.10924	0.328829	1	53	spinal cord development	GATA2
GO:0022404	0.281498	3.10924	0.328829	1	53	molting cycle process	KRT84
GO:0030817	0.281498	3.10924	0.328829	1	53	regulation of cAMP biosynthetic process	ARRB1
GO:0071706	0.281498	3.10924	0.328829	1	53	tumor necrosis factor superfamily cytokine production	FCER1G
GO:0006457	0.284553	1.93243	1.05473	2	170	protein folding	TUBA4A;APOA2
GO:0009112	0.285976	3.05031	0.335033	1	54	nucleobase metabolic process	PPAT
GO:0019233	0.285976	3.05031	0.335033	1	54	sensory perception of pain	ARRB1
GO:0042633	0.285976	3.05031	0.335033	1	54	hair cycle	KRT84
GO:0050434	0.285976	3.05031	0.335033	1	54	positive regulation of viral transcription	CDK9
GO:0048011	0.286856	1.92083	1.06094	2	171	neurotrophin TRK receptor signaling pathway	RAP1A;NGEF
GO:0051272	0.286856	1.92083	1.06094	2	171	positive regulation of cellular component movement	GATA3;F2RL1
GO:0045834	0.287383	3.03208	0.336993	1	55	positive regulation of lipid metabolic process	HNF4A
GO:0001764	0.290426	2.99357	0.341237	1	55	neuron migration	GATA3
GO:0051347	0.291991	1.62202	1.88611	3	304	positive regulation of transferase activity	RAP1A;KDELR3;ARRB1
GO:0040017	0.293762	1.88683	1.07955	2	174	positive regulation of locomotion	GATA3;F2RL1
GO:0009582	0.294849	2.93889	0.347442	1	56	detection of abiotic stimulus	ARRB1
GO:0010906	0.294849	2.93889	0.347442	1	56	regulation of glucose metabolic process	HNF4A
GO:0050905	0.294849	2.93889	0.347442	1	56	neuromuscular process	HEXB
GO:0002449	0.296829	2.91499	0.35023	1	57	lymphocyte mediated immunity	GATA3
GO:0002761	0.299245	2.88616	0.353646	1	57	regulation of myeloid leukocyte differentiation	GATA2
GO:0003206	0.299245	2.88616	0.353646	1	57	cardiac chamber morphogenesis	GATA3
GO:0006521	0.299245	2.88616	0.353646	1	57	regulation of cellular amino acid metabolic process	GATA3
GO:0051101	0.299245	2.88616	0.353646	1	57	regulation of DNA binding	GATA3
GO:0048015	0.301886	2.85517	0.357393	1	59	phosphatidylinositol-mediated signaling	MINPP1
GO:0007155	0.303407	1.8422	1.10555	2	180	cell adhesion	SGCE;CHST10
GO:0008584	0.303614	2.83528	0.35985	1	58	male gonad development	GATA3
GO:0019218	0.303614	2.83528	0.35985	1	58	regulation of steroid metabolic process	APOA2
GO:0045732	0.303614	2.83528	0.35985	1	58	positive regulation of protein catabolic process	DAB2
GO:0045766	0.303614	2.83528	0.35985	1	58	positive regulation of angiogenesis	GATA2
GO:0061136	0.303614	2.83528	0.35985	1	58	regulation of proteasomal protein catabolic process	DAB2
GO:1901607	0.303614	2.83528	0.35985	1	58	alpha-amino acid biosynthetic process	ASS1
GO:0032984	0.305253	1.83274	1.11057	2	179	macromolecular complex disassembly	CAPG;F2RL1
GO:0080135	0.305253	1.83274	1.11057	2	179	regulation of cellular response to stress	CDK9;F2RL1
GO:0006921	0.307956	2.78616	0.366055	1	59	cellular component disassembly involved in execution phase of apoptosis	DSP
GO:0030282	0.307956	2.78616	0.366055	1	59	bone mineralization	MINPP1
GO:0051641	0.311302	1.28172	6.42432	8	1112	cellular localization	KRT18;TUBA4A;RAB25;LAMP2;AP1M1;SDCBP2;PLEKHF1;RNPS1
GO:0035148	0.312271	2.7387	0.372259	1	60	tube formation	GATA3
GO:0050852	0.312271	2.7387	0.372259	1	60	T cell receptor signaling pathway	GATA3
GO:0061572	0.312271	2.7387	0.372259	1	60	actin filament bundle organization	ARRB1
GO:0002460	0.314149	2.71854	0.374968	1	61	adaptive immune response based on somatic recombination of immune receptors built from immunoglobulin superfamily domains	GATA3
GO:0006486	0.314424	1.79161	1.13539	2	183	protein glycosylation	B3GNT3;ST6GALNAC1
GO:0051186	0.314424	1.79161	1.13539	2	183	cofactor metabolic process	VNN1;HNF4A
GO:0001889	0.31656	2.69282	0.378463	1	61	liver development	ASS1
GO:0009168	0.31656	2.69282	0.378463	1	61	purine ribonucleoside monophosphate biosynthetic process	PPAT
GO:0030808	0.31656	2.69282	0.378463	1	61	regulation of nucleotide biosynthetic process	ARRB1
GO:0034620	0.31656	2.69282	0.378463	1	61	cellular response to unfolded protein	KDELR3
GO:0070085	0.316714	1.78161	1.14159	2	184	glycosylation	B3GNT3;ST6GALNAC1
GO:0071345	0.316992	1.78136	1.14231	2	193	cellular response to cytokine stimulus	AGPAT2;CDK9
GO:0043067	0.320407	1.36183	3.74741	5	604	regulation of programmed cell death	FCER1G;GATA3;KRT18;GCLM;ARRB1
GO:0032069	0.320823	2.64845	0.384668	1	62	regulation of nuclease activity	KDELR3
GO:0000398	0.323571	1.75226	1.16021	2	187	mRNA splicing, via spliceosome	PCBP2;RNPS1
GO:0019217	0.325059	2.60551	0.390872	1	63	regulation of fatty acid metabolic process	HNF4A
GO:0046058	0.325059	2.60551	0.390872	1	63	cAMP metabolic process	ARRB1
GO:0071216	0.325059	2.60551	0.390872	1	63	cellular response to biotic stimulus	ASS1
GO:0071346	0.325059	2.60551	0.390872	1	63	cellular response to interferon-gamma	ASS1
GO:0031328	0.326745	1.27913	5.59973	7	914	positive regulation of cellular biosynthetic process	GATA2;GATA3;APOA2;CDK9;F2RL1;DAB2;ARRB1
GO:0045934	0.328423	2.57376	0.39577	1	64	negative regulation of nucleobase-containing compound metabolic process	CDK9
GO:0008585	0.329269	2.56393	0.397076	1	64	female gonad development	ARRB1
GO:0010632	0.329269	2.56393	0.397076	1	64	regulation of epithelial cell migration	GATA3
GO:0043066	0.332599	1.7154	1.18475	2	195	negative regulation of apoptotic process	FCER1G;KRT18
GO:0005996	0.332689	1.71458	1.18502	2	191	monosaccharide metabolic process	GULO;HNF4A
GO:0046942	0.332689	1.71458	1.18502	2	191	carboxylic acid transport	SLC15A1;SLC7A7
GO:0009124	0.333453	2.52365	0.403281	1	65	nucleoside monophosphate biosynthetic process	PPAT
GO:0030799	0.333453	2.52365	0.403281	1	65	regulation of cyclic nucleotide metabolic process	ARRB1
GO:0031124	0.333453	2.52365	0.403281	1	65	mRNA 3'-end processing	RNPS1
GO:0051130	0.334767	1.70669	1.19066	2	195	positive regulation of cellular component organization	GATA2;FCER1G
GO:0065009	0.335	1.29642	4.73118	6	778	regulation of molecular function	RGN;RAP1A;NGEF;GCLM;KDELR3;GM2A
GO:0000375	0.337236	1.69634	1.19743	2	193	RNA splicing, via transesterification reactions	PCBP2;RNPS1
GO:0016064	0.337611	2.48462	0.409485	1	66	immunoglobulin mediated immune response	FCER1G
GO:0030879	0.337611	2.48462	0.409485	1	66	mammary gland development	ELF5
GO:0048520	0.337611	2.48462	0.409485	1	66	positive regulation of behavior	F2RL1
GO:0050658	0.337611	2.48462	0.409485	1	66	RNA transport	RNPS1
GO:0055002	0.337611	2.48462	0.409485	1	66	striated muscle cell development	KRT8
GO:0006508	0.33907	1.32691	3.8409	5	625	proteolysis	PAG6;DPP4;PCBP2;ST14;ARRB1
GO:0031323	0.339167	1.69468	1.20227	2	186	regulation of cellular metabolic process	HEXB;APOA2
GO:0006140	0.340432	1.68395	1.20615	2	196	regulation of nucleotide metabolic process	RGN;NGEF
GO:0006818	0.341744	2.44676	0.415689	1	67	hydrogen transport	ATP6V1H
GO:0006984	0.341744	2.44676	0.415689	1	67	ER-nucleus signaling pathway	KDELR3
GO:0032271	0.341744	2.44676	0.415689	1	67	regulation of protein polymerization	CAPG
GO:0042698	0.341744	2.44676	0.415689	1	67	ovulation cycle	ARRB1
GO:0033121	0.342506	1.6758	1.21183	2	198	regulation of purine nucleotide catabolic process	RGN;NGEF
GO:0048870	0.343023	1.47209	2.07168	3	335	cell motility	FCER1G;DPP4;SLC7A7
GO:0051604	0.343463	1.28104	4.77732	6	770	protein maturation	PAG6;DPP4;PCBP2;ST14;DAB2;ARRB1
GO:0050900	0.344575	2.42155	0.419952	1	70	leukocyte migration	SLC7A7
GO:0006366	0.34473	2.42233	0.42009	1	70	transcription from RNA polymerase II promoter	ELF5
GO:0042590	0.345852	2.41003	0.421894	1	68	antigen processing and presentation of exogenous peptide antigen via MHC class I	FCER1G
GO:0042593	0.345852	2.41003	0.421894	1	68	glucose homeostasis	HNF4A
GO:0051651	0.349934	2.37439	0.428098	1	69	maintenance of location in cell	KDELR3
GO:0051336	0.35059	2.36994	0.429041	1	71	regulation of hydrolase activity	APOA2
GO:0006874	0.350822	1.64381	1.23466	2	199	cellular calcium ion homeostasis	RGN;F2RL1
GO:0007517	0.353078	1.63537	1.24086	2	200	muscle organ development	ASS1;SGCE
GO:1902531	0.35332	1.35599	3.0027	4	514	regulation of intracellular signal transduction	GATA3;HNF4A;RAP1A;SLC35B2
GO:0006367	0.353991	2.33977	0.434302	1	70	transcription initiation from RNA polymerase II promoter	CDK9
GO:0006403	0.353991	2.33977	0.434302	1	70	RNA localization	RNPS1
GO:0042327	0.355287	2.32974	0.436249	1	72	positive regulation of phosphorylation	F2RL1
GO:0006886	0.35769	1.29337	3.93354	5	634	intracellular protein transport	HNF4A;KRT18;RAB25;RAP1A;AP1M1
GO:0006368	0.358023	2.30615	0.440507	1	71	transcription elongation from RNA polymerase II promoter	CDK9
GO:0046661	0.358023	2.30615	0.440507	1	71	male sex differentiation	GATA3
GO:0001819	0.359243	2.29623	0.442386	1	73	positive regulation of cytokine production	AGPAT2
GO:0009967	0.361054	1.33902	3.03636	4	501	positive regulation of signal transduction	GATA3;SLC35B2;F2RL1;ARRB1
GO:0006479	0.36203	2.27347	0.446711	1	72	protein methylation	GATA3
GO:0019884	0.36203	2.27347	0.446711	1	72	antigen processing and presentation of exogenous antigen	FCER1G
GO:1901654	0.36203	2.27347	0.446711	1	72	response to ketone	ASS1
GO:0006820	0.363249	2.26428	0.448572	1	76	anion transport	BEST2
GO:0009615	0.36355	2.26146	0.449063	1	75	response to virus	GATA3
GO:0044707	0.364715	2.26832	0.449976	1	98	single-multicellular organism process	DPP4
GO:0043524	0.366013	2.24171	0.452915	1	73	negative regulation of neuron apoptotic process	GCLM
GO:0055123	0.366013	2.24171	0.452915	1	73	digestive system development	ASS1
GO:0051046	0.366252	2.24046	0.453252	1	78	regulation of secretion	APOA2
GO:0001816	0.368384	2.22376	0.456589	1	80	cytokine production	APOA2
GO:0052652	0.369971	2.21081	0.459119	1	74	cyclic purine nucleotide metabolic process	ARRB1
GO:2000027	0.370162	2.20936	0.459418	1	75	regulation of organ morphogenesis	GATA3
GO:0032355	0.373904	2.18074	0.465324	1	75	response to estradiol	ASS1
GO:0034976	0.373904	2.18074	0.465324	1	75	response to endoplasmic reticulum stress	KDELR3
GO:0043409	0.373904	2.18074	0.465324	1	75	negative regulation of MAPK cascade	F2RL1
GO:0046660	0.373904	2.18074	0.465324	1	75	female sex differentiation	ARRB1
GO:0050920	0.373904	2.18074	0.465324	1	75	regulation of chemotaxis	F2RL1
GO:0009314	0.377388	2.15493	0.470831	1	76	response to radiation	GATA3
GO:0072507	0.37771	1.54781	1.30911	2	211	divalent inorganic cation homeostasis	RGN;F2RL1
GO:0043112	0.377814	2.15148	0.471528	1	76	receptor metabolic process	ARRB1
GO:0090066	0.379795	2.13711	0.474672	1	78	regulation of anatomical structure size	GCLM
GO:0007188	0.381699	2.12299	0.477732	1	77	adenylate cyclase-modulating G-protein coupled receptor signaling pathway	ARRB1
GO:0007586	0.381699	2.12299	0.477732	1	77	digestion	SLC15A1
GO:0016050	0.381699	2.12299	0.477732	1	77	vesicle organization	AP1M1
GO:0002682	0.384815	1.36828	2.22382	3	382	regulation of immune system process	VNN1;DPP4;GATA3
GO:0031647	0.38556	2.09524	0.483937	1	78	regulation of protein stability	APOA2
GO:0045185	0.38556	2.09524	0.483937	1	78	maintenance of protein location	KDELR3
GO:0051047	0.386223	2.09076	0.484988	1	81	positive regulation of secretion	ARRB1
GO:0044242	0.386348	2.08974	0.4852	1	79	cellular lipid catabolic process	GM2A
GO:0044283	0.389307	2.06935	0.489955	1	82	small molecule biosynthetic process	APOA2
GO:0051345	0.389816	1.50804	1.34296	2	220	positive regulation of hydrolase activity	KDELR3;GM2A
GO:1901564	0.392369	2.05138	0.494681	1	93	organonitrogen compound metabolic process	HEXB
GO:0007369	0.39316	2.04225	0.496256	1	81	gastrulation	TRIM15
GO:0051592	0.393212	2.04184	0.496345	1	80	response to calcium ion	S100A16
GO:0045860	0.393801	2.03821	0.497276	1	81	positive regulation of protein kinase activity	RAP1A
GO:0048534	0.394164	1.4938	1.35525	2	221	hematopoietic or lymphoid organ development	GATA2;F2RL1
GO:0009968	0.394635	1.34484	2.25999	3	378	negative regulation of signal transduction	HNF4A;F2RL1;DAB2
GO:0006979	0.39539	1.48971	1.35875	2	219	response to oxidative stress	VNN1;GCLM
GO:0010927	0.397003	2.01615	0.50255	1	81	cellular component assembly involved in morphogenesis	KRT8
GO:0045471	0.397003	2.01615	0.50255	1	81	response to ethanol	GATA3
GO:0036211	0.39793	1.12522	11.7944	13	1901	protein modification process	GATA2;GATA3;HNF4A;RAP1A;DSP;PIGA;CDK9;KDELR3;B3GNT3;DAB2;ARRB1;TTLL1;ST6GALNAC1
GO:0001934	0.39943	2.00053	0.506495	1	83	positive regulation of protein phosphorylation	DAB2
GO:0072593	0.40077	1.99108	0.508754	1	82	reactive oxygen species metabolic process	F2RL1
GO:0044249	0.402088	1.99059	0.510237	1	86	cellular biosynthetic process	HEXB
GO:0002429	0.404111	1.96929	0.514286	1	84	immune response-activating cell surface receptor signaling pathway	GATA3
GO:0009063	0.404514	1.96663	0.514958	1	83	cellular amino acid catabolic process	AADAT
GO:0016358	0.404514	1.96663	0.514958	1	83	dendrite development	NGEF
GO:0031397	0.404514	1.96663	0.514958	1	83	negative regulation of protein ubiquitination	ARRB1
GO:0070887	0.40495	1.46218	1.38533	2	235	cellular response to chemical stimulus	FCER1G;GCLM
GO:0002757	0.405676	1.95935	0.516872	1	85	immune response-activating signal transduction	F2RL1
GO:0022414	0.406149	1.95705	0.517595	1	83	reproductive process	HNF4A
GO:0006814	0.408234	1.94277	0.521163	1	84	sodium ion transport	SCNN1A
GO:0046890	0.408234	1.94277	0.521163	1	84	regulation of lipid biosynthetic process	HNF4A
GO:0048871	0.408234	1.94277	0.521163	1	84	multicellular organismal homeostasis	GATA2
GO:2000021	0.408234	1.94277	0.521163	1	84	regulation of ion homeostasis	GCLM
GO:0009791	0.411932	1.91948	0.527367	1	85	post-embryonic development	GATA3
GO:0051093	0.414315	1.30065	2.33282	3	376	negative regulation of developmental process	GATA2;GATA3;NGEF
GO:2000146	0.415607	1.89673	0.533571	1	86	negative regulation of cell motility	GATA3
GO:0006575	0.416424	1.89199	0.534929	1	91	cellular modified amino acid metabolic process	GCLM
GO:0048519	0.416748	1.89447	0.535032	1	93	negative regulation of biological process	NLRX1
GO:1901653	0.417173	1.42285	1.42079	2	229	cellular response to peptide	ASS1;HNF4A
GO:0048585	0.418407	1.88064	0.538224	1	91	negative regulation of response to stimulus	PCBP2
GO:0030198	0.41926	1.87452	0.539776	1	87	extracellular matrix organization	DPP4
GO:0035966	0.41926	1.87452	0.539776	1	87	response to topologically incorrect protein	KDELR3
GO:0050792	0.41926	1.87452	0.539776	1	87	regulation of viral process	CDK9
GO:0051168	0.41926	1.87452	0.539776	1	87	nuclear export	RNPS1
GO:0045786	0.419691	1.41558	1.42799	2	233	negative regulation of cell cycle	GATA3;CDK9
GO:0030031	0.422321	1.85634	0.544989	1	90	cell projection assembly	CAPG
GO:1901565	0.422457	1.85669	0.545098	1	94	organonitrogen compound catabolic process	RGN
GO:0048002	0.42289	1.85281	0.54598	1	88	antigen processing and presentation of peptide antigen	FCER1G
GO:0071310	0.423052	1.85383	0.546045	1	92	cellular response to organic substance	KDELR3
GO:0009100	0.425779	1.39772	1.44561	2	233	glycoprotein metabolic process	B3GNT3;ST6GALNAC1
GO:1902582	0.426949	1.21695	3.32446	4	538	single-organism intracellular transport	FCER1G;KRT18;ARRB1;PLEKHF1
GO:0048522	0.429605	1.13137	7.18011	8	1214	positive regulation of cellular process	HNF4A;RAP1A;APOA2;AGPAT2;CDK9;KDELR3;SLC35B2;DAB2
GO:0010951	0.430083	1.81086	0.558389	1	90	negative regulation of endopeptidase activity	ARRB1
GO:1901137	0.430563	1.38443	1.45937	2	238	carbohydrate derivative biosynthetic process	B3GNT3;ST6GALNAC1
GO:0010558	0.43136	1.17615	4.29959	5	693	negative regulation of macromolecule biosynthetic process	GATA2;GATA3;CDK9;DAB2;NACC1
GO:0051340	0.433646	1.79059	0.564593	1	91	regulation of ligase activity	GCLM
GO:0033036	0.437834	1.76948	0.571644	1	98	macromolecule localization	GM2A
GO:0051129	0.438089	1.76611	0.572338	1	95	negative regulation of cellular component organization	NGEF
GO:0005975	0.438679	1.76342	0.573306	1	97	carbohydrate metabolic process	GGTA1
GO:0000187	0.440706	1.75136	0.577002	1	93	activation of MAPK activity	ARRB1
GO:0042325	0.441448	1.74833	0.57818	1	95	regulation of phosphorylation	HNF4A
GO:0044712	0.442268	1.24398	2.43663	3	416	single-organism catabolic process	AADAT;APOA2;GM2A
GO:0006869	0.444388	1.7315	0.583518	1	95	lipid transport	GM2A
GO:0051173	0.445638	1.13605	5.33878	6	872	positive regulation of nitrogen compound metabolic process	GATA2;HNF4A;CDK9;F2RL1;DAB2;ARRB1
GO:0000086	0.44768	1.7138	0.58941	1	95	G2/M transition of mitotic cell cycle	TUBA4A
GO:0048736	0.44768	1.7138	0.58941	1	95	appendage development	KRT84
GO:0019725	0.44909	1.22904	2.46311	3	397	cellular homeostasis	HEXB;RGN;F2RL1
GO:0006959	0.451135	1.69561	0.595614	1	96	humoral immune response	GATA3
GO:0006928	0.451747	1.32703	1.52121	2	251	cellular component movement	VNN1;CALD1
GO:0050778	0.453945	1.32019	1.52813	2	249	positive regulation of immune response	GATA3;F2RL1
GO:0018209	0.45798	1.66037	0.608023	1	98	peptidyl-serine modification	ARRB1
GO:0032872	0.45798	1.66037	0.608023	1	98	regulation of stress-activated MAPK cascade	F2RL1
GO:0044238	0.458656	1.06703	25.1313	26	4754	primary metabolic process	PAG6;GATA2;DPP4;PCBP2;SLC35A3;RGN;TUBA4A;RAB25;RAP1A;NGEF;RHOV;DSP;CDK9;ELF5;ZNF181;KDELR3;ST14;F2RL1;DAB2;ARRB1;PPAT;RBMS2;NACC1;TTLL1;HES6;RNPS1
GO:0031327	0.461005	1.13403	4.4485	5	717	negative regulation of cellular biosynthetic process	GATA2;GATA3;CDK9;DAB2;NACC1
GO:0042306	0.461372	1.64328	0.614227	1	99	regulation of protein import into nucleus	HNF4A
GO:0048864	0.461372	1.64328	0.614227	1	99	stem cell development	GATA2
GO:0071363	0.461725	1.29988	1.55132	2	250	cellular response to growth factor stimulus	RAP1A;NGEF
GO:0051384	0.464742	1.62654	0.620432	1	100	response to glucocorticoid	ASS1
GO:0044419	0.468609	1.19145	2.53757	3	409	interspecies interaction between organisms	CDK9;AP1M1;F2RL1
GO:0003013	0.469865	1.2789	1.5759	2	254	circulatory system process	GCLM;F2RL1
GO:0035023	0.472044	1.59121	0.633982	1	105	regulation of Rho protein signal transduction	NGEF
GO:0045892	0.474371	1.26794	1.58937	2	256	negative regulation of transcription, DNA-templated	DAB2;NACC1
GO:0002221	0.478016	1.56284	0.645249	1	104	pattern recognition receptor signaling pathway	F2RL1
GO:0031398	0.478016	1.56284	0.645249	1	104	positive regulation of protein ubiquitination	ARRB1
GO:0002252	0.478111	1.56292	0.645328	1	110	immune effector process	GATA3
GO:0048856	0.479563	1.17499	2.57659	3	445	anatomical structure development	HEXB;SDCBP2;HES6
GO:0001822	0.480427	1.55171	0.649808	1	106	kidney development	ASS1
GO:0007018	0.481283	1.54768	0.651453	1	105	microtubule-based movement	TUBA4A
GO:0019222	0.483952	1.24811	1.61653	2	256	regulation of metabolic process	GCLM;GM2A
GO:0016197	0.48453	1.5328	0.657658	1	106	endosomal transport	AP1M1
GO:0009888	0.486429	1.1592	2.60595	3	429	tissue development	TRIM15;MINPP1;KRT84
GO:0034613	0.486571	1.52448	0.661383	1	108	cellular protein localization	KDELR3
GO:0002218	0.487758	1.51821	0.663862	1	107	activation of innate immune response	F2RL1
GO:0044802	0.489805	1.5093	0.667765	1	107	single-organism membrane organization	PLEKHF1
GO:0007160	0.490965	1.50389	0.670066	1	108	cell-matrix adhesion	SGCE
GO:0010638	0.493255	1.49386	0.674502	1	110	positive regulation of organelle organization	F2RL1
GO:0019932	0.494152	1.48984	0.676271	1	109	second-messenger-mediated signaling	RGN
GO:0007584	0.49732	1.47604	0.682475	1	110	response to nutrient	ASS1
GO:0002521	0.500802	1.46135	0.689271	1	115	leukocyte differentiation	F2RL1
GO:0015850	0.503597	1.4492	0.694884	1	112	organic hydroxy compound transport	APOA2
GO:0044257	0.50605	1.19176	1.68757	2	272	cellular protein catabolic process	PCBP2;ARRB1
GO:0051223	0.506256	1.43828	0.70012	1	117	regulation of protein transport	GATA3
GO:0044262	0.508838	1.42735	0.705341	1	115	cellular carbohydrate metabolic process	GDPD2
GO:0035556	0.51205	1.17982	1.70526	2	296	intracellular signal transduction	MINPP1;SDCBP2
GO:0043547	0.512868	1.4107	0.713497	1	115	positive regulation of GTPase activity	ARRB1
GO:0022603	0.51358	1.40828	0.714808	1	119	regulation of anatomical structure morphogenesis	GATA2
GO:0010605	0.515146	1.17186	1.71584	2	279	negative regulation of macromolecule metabolic process	HNF4A;ARRB1
GO:0071214	0.51592	1.39831	0.719701	1	116	cellular response to abiotic stimulus	GATA3
GO:0001933	0.517608	1.3916	0.723125	1	118	negative regulation of protein phosphorylation	ARRB1
GO:0003008	0.518499	1.38909	0.724644	1	123	system process	CALD1
GO:0043549	0.51913	1.10127	2.7361	3	441	regulation of kinase activity	RAP1A;KDELR3;ARRB1
GO:0006810	0.519722	1.38855	0.725888	1	143	transport	RHOV
GO:0051051	0.524263	1.36541	0.736779	1	123	negative regulation of transport	SLC15A1
GO:0051253	0.525511	1.06431	3.77223	4	608	negative regulation of RNA metabolic process	GATA2;GATA3;DAB2;NACC1
GO:0071396	0.530511	1.34105	0.749872	1	122	cellular response to lipid	HNF4A
GO:0070661	0.5309	1.33947	0.750722	1	121	leukocyte proliferation	F2RL1
GO:0072330	0.5309	1.33947	0.750722	1	121	monocarboxylic acid biosynthetic process	HNF4A
GO:0006790	0.536763	1.31728	0.763131	1	123	sulfur compound metabolic process	GCLM
GO:0051260	0.536763	1.31728	0.763131	1	123	protein homooligomerization	NACC1
GO:0032259	0.539668	1.30646	0.769335	1	124	methylation	GATA3
GO:0044344	0.539668	1.30646	0.769335	1	124	cellular response to fibroblast growth factor stimulus	GATA3
GO:0001101	0.541361	1.30028	0.77294	1	126	response to acid	KRT8
GO:1901293	0.542469	1.29623	0.775318	1	126	nucleoside phosphate biosynthetic process	ARRB1
GO:0030258	0.542554	1.29581	0.77554	1	125	lipid modification	APOA2
GO:0043085	0.543189	1.29416	0.776657	1	128	positive regulation of catalytic activity	GCLM
GO:0030036	0.544078	1.29053	0.778717	1	129	actin cytoskeleton organization	KRT8
GO:1901342	0.545423	1.28533	0.781744	1	126	regulation of vasculature development	GATA2
GO:0050877	0.546011	1.28358	0.782875	1	128	neurological system process	GM2A
GO:0010639	0.548274	1.27502	0.787948	1	127	negative regulation of organelle organization	CAPG
GO:0016055	0.550274	1.26794	0.792289	1	129	Wnt signaling pathway	GATA3
GO:0000184	0.551107	1.26487	0.794153	1	128	nuclear-transcribed mRNA catabolic process, nonsense-mediated decay	RNPS1
GO:0070972	0.551107	1.26487	0.794153	1	128	protein localization to endoplasmic reticulum	KDELR3
GO:0030003	0.551797	1.09217	1.83648	2	296	cellular cation homeostasis	RGN;F2RL1
GO:0044271	0.554144	0.995616	13.0464	13	2133	cellular nitrogen compound biosynthetic process	GATA2;ASS1;GATA3;HNF4A;GCLM;CDK9;ELF5;ZNF181;F2RL1;DAB2;NACC1;HES6;RNPS1
GO:0051174	0.556489	1.04059	2.88861	3	479	regulation of phosphorus metabolic process	HNF4A;RGN;NGEF
GO:0006112	0.556721	1.24505	0.806561	1	130	energy reserve metabolic process	RAP1A
GO:0048513	0.557117	1.02198	3.91979	4	678	organ development	KRT8;MINPP1;ELF5;ARRB1
GO:0055065	0.557307	1.08086	1.85509	2	299	metal ion homeostasis	RGN;F2RL1
GO:0032502	0.557823	1.08328	1.85258	2	319	developmental process	VNN1;AP1M1
GO:0015031	0.558685	1.23917	0.810518	1	138	protein transport	RHOV
GO:0031399	0.558987	1.01863	3.93142	4	668	regulation of protein modification process	HNF4A;RAP1A;KDELR3;DAB2
GO:0044265	0.560456	1.07469	1.8655	2	302	cellular macromolecule catabolic process	DAB2;RNPS1
GO:0008284	0.561217	1.03253	2.90982	3	469	positive regulation of cell proliferation	DPP4;RAB25;NACC1
GO:0032269	0.564581	1.06612	1.87991	2	303	negative regulation of cellular protein metabolic process	HNF4A;ARRB1
GO:2000116	0.565012	1.21644	0.825174	1	133	regulation of cysteine-type endopeptidase activity	ARRB1
GO:0006396	0.565598	1.02565	2.92844	3	472	RNA processing	PCBP2;RBMS2;RNPS1
GO:0009126	0.567742	1.20718	0.831379	1	134	purine nucleoside monophosphate metabolic process	PPAT
GO:0045216	0.567742	1.20718	0.831379	1	134	cell-cell junction organization	HNF4A
GO:0060249	0.567742	1.20718	0.831379	1	134	anatomical structure homeostasis	GATA2
GO:0009628	0.569522	1.2016	0.835248	1	135	response to abiotic stimulus	KRT8
GO:0044281	0.572158	1.05363	1.9023	2	362	small molecule metabolic process	GM2A;GDPD2
GO:0032386	0.572393	1.19169	0.841997	1	137	regulation of intracellular transport	FCER1G
GO:0009161	0.573151	1.18909	0.843787	1	136	ribonucleoside monophosphate metabolic process	PPAT
GO:0070613	0.57583	1.18025	0.849992	1	137	regulation of protein processing	DAB2
GO:0007204	0.586382	1.14613	0.874809	1	141	positive regulation of cytosolic calcium ion concentration	F2RL1
GO:0000165	0.587083	1.02197	1.95843	2	318	MAPK cascade	RAP1A;ARRB1
GO:0018212	0.58898	1.1379	0.881013	1	142	peptidyl-tyrosine modification	HNF4A
GO:0032501	0.589461	1.14393	0.877721	1	194	multicellular organismal process	MCOLN2
GO:0009152	0.591561	1.12979	0.887217	1	143	purine ribonucleotide biosynthetic process	ARRB1
GO:0072522	0.59202	1.12842	0.888284	1	145	purine-containing compound biosynthetic process	ARRB1
GO:0010468	0.593643	1.01056	1.97989	2	311	regulation of gene expression	APOA2;CDK9
GO:0007005	0.594126	1.12179	0.893422	1	144	mitochondrion organization	PLEKHF1
GO:0009416	0.594126	1.12179	0.893422	1	144	response to light stimulus	ARRB1
GO:1901615	0.597173	1.11254	0.900737	1	148	organic hydroxy compound metabolic process	GDPD2
GO:1901566	0.59883	1.10772	0.904617	1	153	organonitrogen compound biosynthetic process	GATA3
GO:0006915	0.598935	0.999817	2.00035	2	333	apoptotic process	KRT8;DSP
GO:0065008	0.599218	1.00066	1.99874	2	361	regulation of biological quality	KDELR3;BEST2
GO:0022607	0.599224	0.961937	5.18189	5	865	cellular component assembly	SLC7A7;TUBA4A;APOA2;ARRB1;NACC1
GO:0006935	0.602427	0.992879	2.01386	2	327	chemotaxis	FCER1G;GATA3
GO:0043933	0.602579	0.95792	5.2023	5	849	macromolecular complex subunit organization	SLC7A7;TUBA4A;APOA2;ARRB1;NACC1
GO:0032270	0.605566	0.96501	3.10345	3	505	positive regulation of cellular protein metabolic process	RAP1A;KDELR3;ARRB1
GO:0002237	0.606716	1.08343	0.924443	1	149	response to molecule of bacterial origin	ASS1
GO:0046390	0.606716	1.08343	0.924443	1	149	ribose phosphate biosynthetic process	ARRB1
GO:0071902	0.609187	1.07606	0.930648	1	150	positive regulation of protein serine/threonine kinase activity	ARRB1
GO:0000122	0.611465	0.976039	2.04742	2	330	negative regulation of transcription from RNA polymerase II promoter	GATA2;GATA3
GO:0016054	0.611643	1.0688	0.936852	1	151	organic acid catabolic process	AADAT
GO:0010975	0.61651	1.05455	0.949261	1	153	regulation of neuron projection development	NGEF
GO:0046649	0.619684	1.04559	0.957255	1	159	lymphocyte activation	F2RL1
GO:0043065	0.621316	1.04067	0.961669	1	155	positive regulation of apoptotic process	ARRB1
GO:0044260	0.625855	0.952693	2.09458	2	307	cellular macromolecule metabolic process	HEXB;RBMS2
GO:0007568	0.628415	1.02052	0.980282	1	158	aging	ASS1
GO:0048545	0.628939	1.0192	0.981539	1	161	response to steroid hormone	HNF4A
GO:0071407	0.630734	1.01408	0.986385	1	161	cellular response to organic cyclic compound	HNF4A
GO:0045088	0.633074	1.00751	0.992691	1	160	regulation of innate immune response	F2RL1
GO:0050678	0.633074	1.00751	0.992691	1	160	regulation of epithelial cell proliferation	GATA3
GO:0070925	0.635382	1.00113	0.998895	1	161	organelle assembly	KRT8
GO:0008285	0.636585	0.93087	2.14322	2	350	negative regulation of cell proliferation	GATA3;HNF4A
GO:0032870	0.637422	0.929332	2.14669	2	346	cellular response to hormone stimulus	ASS1;HNF4A
GO:0018193	0.639462	0.990191	1.0097	1	165	peptidyl-amino acid modification	TTLL1
GO:0043405	0.64222	0.982447	1.01751	1	164	regulation of MAP kinase activity	ARRB1
GO:0030900	0.648931	0.964441	1.03612	1	167	forebrain development	GATA2
GO:0009893	0.649821	0.901816	3.30813	3	552	positive regulation of metabolic process	RAP1A;PIGA;KDELR3
GO:0040008	0.649893	0.90757	2.19633	2	354	regulation of growth	HNF4A;DAB2
GO:0051050	0.650438	0.9607	1.04005	1	175	positive regulation of transport	GATA2
GO:0010942	0.651141	0.958583	1.04233	1	168	positive regulation of cell death	ARRB1
GO:0001666	0.653337	0.952794	1.04853	1	169	response to hypoxia	DPP4
GO:0048608	0.655049	0.948357	1.05333	1	172	reproductive structure development	ARRB1
GO:0044267	0.65555	0.907996	8.69782	8	1433	cellular protein metabolic process	GATA2;GATA3;DSP;PIGA;CDK9;B3GNT3;TTLL1;ST6GALNAC1
GO:0043170	0.655877	0.89501	3.32576	3	484	macromolecule metabolic process	PAG6;DPP4;ST14
GO:0030155	0.657687	0.941422	1.06094	1	171	regulation of cell adhesion	DPP4
GO:1902593	0.659843	0.935835	1.06714	1	172	single-organism nuclear import	HNF4A
GO:0008219	0.662507	0.886282	2.24664	2	374	cell death	KRT8;DSP
GO:0015672	0.663812	0.925692	1.07858	1	175	monovalent inorganic cation transport	ATP6V1H
GO:0048589	0.66833	0.914127	1.09196	1	176	developmental growth	GATA3
GO:1902589	0.671324	0.876183	4.52498	4	752	single-organism organelle organization	GATA2;GATA3;CDK9;PLEKHF1
GO:0042692	0.672495	0.903641	1.10437	1	178	muscle cell differentiation	KRT8
GO:0008104	0.673369	0.902131	1.10598	1	188	protein localization	RHOV
GO:0070482	0.674558	0.898486	1.11057	1	179	response to oxygen levels	DPP4
GO:0001654	0.676609	0.893389	1.11678	1	180	eye development	GATA3
GO:0048646	0.678374	0.859416	2.31455	2	379	anatomical structure formation involved in morphogenesis	GATA2;TRIM15
GO:0048812	0.679607	0.857262	2.32041	2	374	neuron projection morphogenesis	GATA3;NGEF
GO:0044087	0.679788	0.885637	1.12631	1	186	regulation of cellular component biogenesis	CAPG
GO:1901575	0.684566	0.860422	4.59873	4	794	organic substance catabolic process	PCBP2;APOA2;DAB2;RNPS1
GO:0050896	0.68644	0.873628	1.13966	1	165	response to stimulus	S100A16
GO:0006629	0.687198	0.867916	1.14865	1	194	lipid metabolic process	GDPD2
GO:0032989	0.688558	0.864395	1.15334	1	186	cellular component morphogenesis	DAB2
GO:2000112	0.688995	0.863967	1.15359	1	183	regulation of cellular macromolecule biosynthetic process	CDK9
GO:0034622	0.68952	0.840908	2.36384	2	381	cellular macromolecular complex assembly	TUBA4A;CAPG
GO:0006402	0.692559	0.854575	1.16641	1	188	mRNA catabolic process	RNPS1
GO:0006936	0.698338	0.840863	1.18502	1	191	muscle contraction	CALD1
GO:0052547	0.698338	0.840863	1.18502	1	191	regulation of peptidase activity	ARRB1
GO:0043086	0.7019	0.820749	2.41968	2	390	negative regulation of catalytic activity	APOA2;ARRB1
GO:0006357	0.701967	0.832667	1.19621	1	195	regulation of transcription from RNA polymerase II promoter	HES6
GO:0017038	0.705878	0.823239	1.20984	1	195	protein import	HNF4A
GO:0034504	0.705878	0.823239	1.20984	1	195	protein localization to nucleus	HNF4A
GO:0010033	0.706416	0.822661	1.21015	1	201	response to organic substance	APOA2
GO:0022604	0.707733	0.818946	1.21605	1	196	regulation of cell morphogenesis	NGEF
GO:2000145	0.710931	0.811638	1.22671	1	199	regulation of cell motility	F2RL1
GO:0009889	0.721436	0.861866	12.4489	11	2015	regulation of biosynthetic process	GATA2;GATA3;APOA2;CDK9;ELF5;ZNF181;F2RL1;DAB2;ARRB1;NACC1;HES6
GO:0006461	0.723453	0.801014	3.70254	3	603	protein complex assembly	SLC7A7;TUBA4A;NACC1
GO:0090304	0.723551	0.866909	14.5811	13	2255	nucleic acid metabolic process	GATA2;PCBP2;GATA3;HNF4A;ELF5;ZNF181;F2RL1;DAB2;ARRB1;RBMS2;NACC1;HES6;RNPS1
GO:0044710	0.724679	0.800386	3.68349	3	743	single-organism metabolic process	GATA2;CDK9;F2RL1
GO:0046483	0.726114	0.821342	5.96166	5	1002	heterocycle metabolic process	PCBP2;SLC35A3;AADAT;KDELR3;RBMS2
GO:0072657	0.739226	0.748565	1.32772	1	214	protein localization to membrane	KRT18
GO:1901700	0.742961	0.775139	3.81838	3	626	response to oxygen-containing compound	GATA3;KRT8;APOA2
GO:0032774	0.747877	0.730561	1.35848	1	219	RNA biosynthetic process	RNPS1
GO:0019438	0.748576	0.83945	12.7161	11	2079	aromatic compound biosynthetic process	GATA2;GATA3;HNF4A;CDK9;ELF5;ZNF181;F2RL1;DAB2;NACC1;HES6;RNPS1
GO:0018130	0.753887	0.835018	12.7712	11	2088	heterocycle biosynthetic process	GATA2;GATA3;HNF4A;CDK9;ELF5;ZNF181;F2RL1;DAB2;NACC1;HES6;RNPS1
GO:0032879	0.757874	0.732669	2.69579	2	460	regulation of localization	GATA2;SLC15A1
GO:2000026	0.758485	0.731678	2.7001	2	456	regulation of multicellular organismal development	VNN1;NGEF
GO:0044057	0.761385	0.701542	1.41458	1	228	regulation of system process	F2RL1
GO:0009991	0.764395	0.695294	1.42699	1	230	response to extracellular stimulus	ASS1
GO:0007600	0.767196	0.689536	1.43852	1	234	sensory perception	BEST2
GO:1901360	0.768376	0.774414	6.27624	5	1064	organic cyclic compound metabolic process	PCBP2;SLC35A3;APOA2;KDELR3;RBMS2
GO:0034641	0.770531	0.757375	5.14048	4	932	cellular nitrogen compound metabolic process	PCBP2;SLC35A3;KDELR3;RBMS2
GO:0032990	0.773366	0.7087	2.78574	2	449	cell part morphogenesis	GATA3;NGEF
GO:0034655	0.781971	0.659608	1.50133	1	256	nucleobase-containing compound catabolic process	RNPS1
GO:0045893	0.787907	0.647631	1.52863	1	254	positive regulation of transcription, DNA-templated	DAB2
GO:0007411	0.788513	0.646285	1.53247	1	247	axon guidance	GATA3
GO:1902578	0.795131	0.633134	1.56349	1	252	single-organism localization	KRT18
GO:1901362	0.798409	0.796795	13.2666	11	2169	organic cyclic compound biosynthetic process	GATA2;GATA3;HNF4A;CDK9;ELF5;ZNF181;F2RL1;DAB2;NACC1;HES6;RNPS1
GO:0030030	0.798453	0.670401	2.93579	2	495	cell projection organization	GATA3;NGEF
GO:0009790	0.799736	0.624162	1.58458	1	266	embryo development	TRIM15
GO:0034645	0.804145	0.69387	4.22408	3	678	cellular macromolecule biosynthetic process	B3GNT3;ST6GALNAC1;RNPS1
GO:0045597	0.805175	0.613423	1.61212	1	266	positive regulation of cell differentiation	GATA2
GO:1901576	0.806982	0.657378	2.9769	2	513	organic substance biosynthetic process	GPAT;AGPAT2
GO:0010243	0.813026	0.648177	3.03391	2	489	response to organonitrogen compound	ASS1;HNF4A
GO:0010564	0.813784	0.596648	1.65655	1	267	regulation of cell cycle process	CDK9
GO:0050767	0.813784	0.596648	1.65655	1	267	regulation of neurogenesis	NGEF
GO:0048610	0.814966	0.594361	1.66276	1	268	cellular process involved in reproduction	ARRB1
GO:0019752	0.828687	0.568099	1.73593	1	300	carboxylic acid metabolic process	GULO
GO:0006955	0.829859	0.565864	1.74254	1	298	immune response	APOA2
GO:0007169	0.835703	0.554682	1.77766	1	294	transmembrane receptor protein tyrosine kinase signaling pathway	HNF4A
GO:0006950	0.838229	0.674087	5.72993	4	1072	response to stress	PCBP2;CDK9;AP1M1;NLRX1
GO:0044770	0.842229	0.542285	1.81787	1	293	cell cycle phase transition	TUBA4A
GO:0016032	0.843399	0.540081	1.82481	1	296	viral process	AP1M1
GO:0016071	0.843967	0.539009	1.8283	1	294	mRNA metabolic process	PCBP2
GO:0007610	0.849684	0.528216	1.86462	1	303	behavior	HEXB
GO:0006355	0.850504	0.590393	3.30864	2	536	regulation of transcription, DNA-templated	ELF5;ZNF181
GO:1901699	0.852911	0.522136	1.88571	1	308	cellular response to nitrogen compound	HNF4A
GO:0016482	0.855404	0.51746	1.90097	1	319	cytoplasmic transport	AP1M1
GO:0006725	0.856106	0.650302	5.89992	4	1010	cellular aromatic compound metabolic process	PCBP2;SLC35A3;KDELR3;RBMS2
GO:0016043	0.858317	0.577743	3.36117	2	600	cellular component organization	HEXB;AP1M1
GO:0022008	0.860494	0.574914	3.39995	2	543	neurogenesis	GATA2;GATA3
GO:0061564	0.861152	0.506633	1.94195	1	313	axon development	GATA3
GO:0048667	0.862917	0.503317	1.95436	1	315	cell morphogenesis involved in neuron differentiation	GATA3
GO:0006812	0.864108	0.501082	1.96211	1	318	cation transport	FCER1G
GO:0006091	0.865522	0.498423	1.97297	1	318	generation of precursor metabolites and energy	RAP1A
GO:0045595	0.866196	0.497158	1.97644	1	327	regulation of cell differentiation	NGEF
GO:0048609	0.866773	0.496073	1.98171	1	322	multicellular organismal reproductive process	HEXB
GO:0019219	0.87174	0.653312	7.33475	5	1239	regulation of nucleobase-containing compound metabolic process	HNF4A;ELF5;ZNF181;F2RL1;HES6
GO:0048523	0.89059	0.451042	2.16551	1	375	negative regulation of cellular process	NGEF
GO:0072594	0.895928	0.441021	2.22115	1	358	establishment of protein localization to organelle	HNF4A
GO:0019953	0.897256	0.438487	2.23355	1	360	sexual reproduction	HEXB
GO:0009653	0.897626	0.437697	2.23343	1	363	anatomical structure morphogenesis	KRT18
GO:0032446	0.904879	0.423854	2.30801	1	372	protein modification by small protein conjugation	ARRB1
GO:0065007	0.909474	0.715016	26.304	22	4586	biological regulation	VNN1;DPP4;SLC15A1;PCBP2;KRT18;KRT8;MINPP1;RAB25;RHOV;TAGAP;PIGA;AGPAT2;CDK9;ELF5;AP1M1;ZNF181;SDCBP2;SLC35B2;NLRX1;NACC1;KRT84;HES6
GO:0051704	0.918026	0.398024	2.44674	1	417	multi-organism process	HEXB
GO:0055085	0.919911	0.475604	4.06595	2	673	transmembrane transport	ATP6V1H;SLC7A7
GO:0009719	0.92058	0.393057	2.48062	1	394	response to endogenous stimulus	GATA3
GO:0007417	0.927526	0.3791	2.56945	1	418	central nervous system development	SGCE
GO:0006468	0.92897	0.376064	2.58617	1	429	protein phosphorylation	CDK9
GO:0009987	0.932741	0.520451	7.44322	5	1143	cellular process	PCBP2;MUC20;RBMS2;TTLL1;RNPS1
GO:0044702	0.938131	0.357079	2.72073	1	448	single organism reproductive process	HEXB
GO:0006974	0.93824	0.356894	2.7237	1	439	cellular response to DNA damage stimulus	CDK9
GO:0000278	0.939677	0.353814	2.74566	1	448	mitotic cell cycle	TUBA4A
GO:0055114	0.940372	0.436401	4.41127	2	711	oxidation-reduction process	GULO;RAP1A
GO:0072358	0.944314	0.343826	2.82296	1	455	cardiovascular system development	GATA3
GO:0044763	0.965354	0.287113	3.08756	1	603	single-organism cellular process	GDPD2
GO:0009605	0.966109	0.292005	3.28972	1	560	response to external stimulus	KRT8
GO:0030182	0.980151	0.251301	3.80195	1	627	neuron differentiation	NGEF
GO:0006259	0.982341	0.243893	3.91492	1	631	DNA metabolic process	CDK9
GO:0007166	0.994618	0.440893	15.8006	8	2608	cell surface receptor signaling pathway	GATA2;HNF4A;KRT8;RAP1A;NGEF;AGPAT2;F2RL1;ARRB1
GO:0051716	0.996635	0.451579	19.93	11	3393	cellular response to stimulus	GATA2;RGN;MINPP1;RAB25;RHOV;TAGAP;AP1M1;SDCBP2;SLC35B2;DAB2;ARRB1
GO:0044700	0.999957	0.25563	18.1076	6	3129	single organism signaling	FCER1G;KRT8;MINPP1;RAB25;SDCBP2;KDELR3
GO:0007154	0.999974	0.246121	18.5888	6	3214	cell communication	FCER1G;KRT8;MINPP1;RAB25;SDCBP2;KDELR3
GO:0050794	0.999981	0.163916	13.5179	3	2322	regulation of cellular process	KRT8;MINPP1;SDCBP2

## Sheet: Supplementary Table 8
Supplementary Table 8 - Genes of lineage segregation module (tan) KEGG enrichment
KEGGID	Pvalue	OddsRatio	ExpCount	Count	Size	Term	Symbols
4142	0.0016107	6.68275	0.873364	5	89	Lysosome	HEXB;ATP6V1H;LAMP2;AP1M1;GM2A
4974	0.00203399	8.47368	0.549533	4	56	Protein digestion and absorption	PAG6;DPP4;SLC15A1;SLC7A7
601	0.0144646	12.4147	0.186449	2	19	Glycosphingolipid biosynthesis - lacto and neolacto series	GGTA1;B3GNT3
300	0.0291581	51.6585	0.0294393	1	3	Lysine biosynthesis	AADAT
561	0.0579897	5.52632	0.392523	2	40	Glycerolipid metabolism	GPAT;AGPAT2
604	0.0667475	17.2033	0.0686916	1	7	Glycosphingolipid biosynthesis - ganglio series	HEXB
564	0.0946682	4.1049	0.520093	2	53	Glycerophospholipid metabolism	GPAT;AGPAT2
53	0.102915	10.3122	0.107944	1	11	Ascorbate and aldarate metabolism	GULO
511	0.102915	10.3122	0.107944	1	11	Other glycan degradation	HEXB
603	0.102915	10.3122	0.107944	1	11	Glycosphingolipid biosynthesis - globo series	HEXB
5412	0.103897	3.87407	0.549533	2	56	Arrhythmogenic right ventricular cardiomyopathy (ARVC)	DSP;PKP2
4145	0.106056	2.78273	1.14813	3	117	Phagosome	ATP6V1H;TUBA4A;LAMP2
770	0.111741	9.37251	0.117757	1	12	Pantothenate and CoA biosynthesis	VNN1
3320	0.11657	3.60345	0.588785	2	60	PPAR signaling pathway	SORBS1;APOA2
4744	0.120482	8.58943	0.12757	1	13	Phototransduction	ARRB1
531	0.129139	7.92683	0.137383	1	14	Glycosaminoglycan degradation	HEXB
4062	0.129455	2.53108	1.25607	3	128	Chemokine signaling pathway	TMEM39A;RAP1A;ARRB1
563	0.162943	6.05595	0.176636	1	18	Glycosylphosphatidylinositol(GPI)-anchor biosynthesis	PIGA
4950	0.171192	5.71816	0.186449	1	19	Maturity onset diabetes of the young	HNF4A
5310	0.179361	5.41592	0.196262	1	20	Asthma	FCER1G
514	0.187452	5.1439	0.206075	1	21	Other types of O-glycan biosynthesis	CHST10
4742	0.195465	4.89779	0.215888	1	22	Taste transduction	SCNN1A
4360	0.198966	2.53415	0.824299	2	84	Axon guidance	TMEM39A;NGEF
250	0.203401	4.67406	0.225701	1	23	Alanine, aspartate and glutamate metabolism	PPAT
4722	0.220643	2.35795	0.883178	2	90	Neurotrophin signaling pathway	TMEM39A;RAP1A
2010	0.249435	3.66725	0.284579	1	29	ABC transporters	ABCG2
4960	0.256851	3.53995	0.294393	1	30	Aldosterone-regulated sodium reabsorption	SCNN1A
310	0.256851	3.53995	0.294393	1	30	Lysine degradation	AADAT
1100	0.264051	1.33884	7.96822	10	812	Metabolic pathways	GULO;HEXB;ATP6V1H;GPAT;AADAT;GCLM;PIGA;AGPAT2;B3GNT3;PPAT
5143	0.264195	3.42114	0.304206	1	31	African trypanosomiasis	F2RL1
4975	0.264195	3.42114	0.304206	1	31	Fat digestion and absorption	AGPAT2
380	0.271468	3.30999	0.314019	1	32	Tryptophan metabolism	AADAT
4910	0.279215	1.9875	1.04019	2	106	Insulin signaling pathway	TMEM39A;SORBS1
4720	0.306794	2.84688	0.363084	1	37	Long-term potentiation	RAP1A
4340	0.306794	2.84688	0.363084	1	37	Hedgehog signaling pathway	TMEM39A
5217	0.306794	2.84688	0.363084	1	37	Basal cell carcinoma	TMEM39A
5213	0.313656	2.76928	0.372897	1	38	Endometrial cancer	TMEM39A
520	0.320451	2.69576	0.38271	1	39	Amino sugar and nucleotide sugar metabolism	HEXB
480	0.333846	2.55976	0.402336	1	41	Glutathione metabolism	GCLM
562	0.346983	2.4367	0.421963	1	43	Inositol phosphate metabolism	MINPP1
5210	0.359866	2.32483	0.441589	1	45	Colorectal cancer	TMEM39A
4976	0.359866	2.32483	0.441589	1	45	Bile secretion	ABCG2
5211	0.372502	2.22269	0.461215	1	47	Renal cell carcinoma	RAP1A
4520	0.378728	2.17488	0.471028	1	48	Adherens junction	SORBS1
4510	0.398349	1.49672	1.36402	2	139	Focal adhesion	TMEM39A;RAP1A
4662	0.408965	1.96341	0.520093	1	53	B cell receptor signaling pathway	TMEM39A
4664	0.408965	1.96341	0.520093	1	53	Fc epsilon RI signaling pathway	FCER1G
4970	0.408965	1.96341	0.520093	1	53	Salivary secretion	BEST2
4144	0.419209	1.43182	1.4229	2	145	Endocytosis	DAB2;ARRB1
4622	0.426412	1.85499	0.549533	1	56	RIG-I-like receptor signaling pathway	NLRX1
4540	0.426412	1.85499	0.549533	1	56	Gap junction	TUBA4A
4146	0.426412	1.85499	0.549533	1	56	Peroxisome	PEX11G
4012	0.470517	1.61634	0.628037	1	64	ErbB signaling pathway	TMEM39A
5410	0.475792	1.5907	0.63785	1	65	Hypertrophic cardiomyopathy (HCM)	MYL3
5414	0.475792	1.5907	0.63785	1	65	Dilated cardiomyopathy	MYL3
4972	0.475792	1.5907	0.63785	1	65	Pancreatic secretion	RAP1A
4916	0.481015	1.56585	0.647664	1	66	Melanogenesis	TMEM39A
5215	0.50638	1.45226	0.696729	1	71	Prostate cancer	TMEM39A
4270	0.521013	1.39158	0.726168	1	74	Vascular smooth muscle contraction	CALD1
5323	0.525796	1.37245	0.735981	1	75	Rheumatoid arthritis	ATP6V1H
4650	0.54902	1.28404	0.785047	1	80	Natural killer cell mediated cytotoxicity	FCER1G
4080	0.557092	1.08925	1.84486	2	188	Neuroactive ligand-receptor interaction	P2RX4;F2RL1
4010	0.560025	1.08316	1.85467	2	189	MAPK signaling pathway	RAP1A;ARRB1
4660	0.562418	1.23617	0.814486	1	83	T cell receptor signaling pathway	TMEM39A
4110	0.575427	1.19168	0.843925	1	86	Cell cycle	TMEM39A
4670	0.583889	1.16372	0.863551	1	88	Leukocyte transendothelial migration	RAP1A
4310	0.63131	1.01971	0.981308	1	100	Wnt signaling pathway	TMEM39A
190	0.652999	0.960046	1.04019	1	106	Oxidative phosphorylation	ATP6V1H
5160	0.666761	0.92392	1.07944	1	110	Hepatitis C	TMEM39A
230	0.679989	0.890352	1.11869	1	114	Purine metabolism	PPAT
4020	0.713781	0.809205	1.22664	1	125	Calcium signaling pathway	P2RX4
5010	0.736142	0.758684	1.30514	1	133	Alzheimer's disease	TMEM39A
5200	0.912471	0.408103	2.35514	1	240	Pathways in cancer	TMEM39A

## Sheet: Supplementary Table 9
Supplementary Table 9 - Genes of pluripotent module (blue) GO enrichment
GOBPID	Pvalue	OddsRatio	ExpCount	Count	Size	Term	Symbols
GO:0032501	9.5e-10	2.0552	96.109	146	3782	multicellular organismal process	PPP3CB;MYD88;HOPX;HTR2B;SOX9;TIMP1;CNN1;TF;SCARB1;IL18;PLAT;CDKN2B;MTR;ADRB1;THRA;MMP2;BGN;FCGRT;COL8A1;CCK;IGF1;IRF6;COL5A1;CHGA;NPY1R;NR1H3;LHX9;GPI;APP;CASQ1;SOX2;VIM;NNAT;CXCL14;ADAMTS1;SPARC;MEF2C;AEBP1;CPE;HPS1;AQP5;FOXP2;POU5F1;MOG;LIN28A;TOB1;TACR2;TPD52;COL3A1;CRELD1;CREG1;POSTN;HEY2;SLITRK1;TBX3;SRPX2;MAP2;GPHN;SEMA6C;TUBB2B;BCL2L2;NFATC4;S1PR3;PBX1;NR2E1;LTB;HFE2;STX2;POLR3A;CASQ1;FOXA…
GO:0072359	1.55e-08	3.36632	11.5626	34	455	circulatory system development	PPP3CB;HOPX;HTR2B;SOX9;IL18;PLAT;MMP2;COL5A1;NPY1R;ADAMTS1;SPARC;MEF2C;CPE;POU5F1;COL3A1;CRELD1;HEY2;TBX3;NFATC4;SIX1;CCBE1;BBS4;FZD7;SOX11;SMO;COL4A3BP;PDGFA;HOXA3;TWIST2;ADRA1B;NKX2-5;FKBP1B;VEGFC;NRARP
GO:0007275	5.54e-08	2.38189	31.3414	62	1361	multicellular organismal development	PPP3CB;IL18;PLAT;CDKN2B;MTR;COL8A1;CCK;IGF1;IRF6;COL5A1;NPY1R;CASQ1;NNAT;CXCL14;AEBP1;CPE;HPS1;AQP5;MOG;TPD52;COL3A1;CRELD1;CREG1;POSTN;SLITRK1;MAP2;GPHN;SEMA6C;TUBB2B;NR2E1;HFE2;STX2;CASQ1;CD79A;NMUR2;FSCN1;CCBE1;LIN7A;BHLHE40;RPS6KA2;IFFO1;RRAS;ACTL6B;PRPS1;ERCC3;EPHA8;SLC29A2;HOXA3;TBX22;ADRA1B;CREB3L2;GABRA5;CTXN1;CNIH2;SEMA6A;DCX;WASL;CDH11;COL8A2;AMIGO3;RCAN2;TRIM3
GO:0007423	6.76e-07	3.78148	6.55369	22	260	sensory organ development	COL8A1;COL5A1;CXCL14;SPARC;HPS1;AQP5;FOXP2;RAX;TULP3;LIN7A;USH1G;BBS4;SOX11;SMO;ACTL6B;MAB21L2;PDGFA;TWIST2;GABRA5;CASP2;ZNF503;COL8A2
GO:0044724	3.43e-06	5.95139	2.33792	12	92	single-organism carbohydrate catabolic process	IGF1;GPI;LDHA;PGK1;HK1;PGAM1;PPP1R3E;PFKFB4;PGAM2;ALDOC;ADRA1B;KHK
GO:0006096	3.53e-06	13.7984	0.682468	7	27	glycolysis	GPI;LDHA;PGK1;HK1;PFKFB4;PGAM2;ALDOC
GO:0019320	1.57e-05	7.11031	1.49456	9	59	hexose catabolic process	IGF1;GPI;LDHA;PGK1;HK1;PGAM1;PFKFB4;PGAM2;ALDOC
GO:0002052	4.66e-05	31.0834	0.22871	4	9	positive regulation of neuroblast proliferation	SOX2;BEX1;SMO;VEGFC
GO:0000904	5.61e-05	2.86442	8.02601	21	318	cell morphogenesis involved in differentiation	PPP3CB;CCK;COL5A1;LHX9;APP;MEF2C;COL3A1;SLITRK1;MAP2;SEMA6C;HFE2;FZD7;SMO;RPS6KA2;RRAS;EPHA8;APBB1;SEMA6A;DCX;WASL;AMIGO3
GO:1901575	9.71e-05	5.49316	1.87288	9	73	organic substance catabolic process	IGF1;LDHA;PGK1;HK1;PGAM1;PFKFB4;PGAM2;ALDOC;KHK
GO:0006094	0.000109063	7.40559	1.11814	7	44	gluconeogenesis	GPI;PGK1;PGAM1;PGAM2;ALDOC;SLC25A12;GPT
GO:0003151	0.000114597	13.0216	0.506846	5	20	outflow tract morphogenesis	NPY1R;MEF2C;TBX3;SIX1;SOX11
GO:0060688	0.000189017	8.36592	0.864015	6	34	regulation of morphogenesis of a branching structure	SOX9;SIX1;TACSTD2;SMO;PDGFA;HGF
GO:0046364	0.000192127	6.68076	1.21979	7	48	monosaccharide biosynthetic process	GPI;PGK1;PGAM1;PGAM2;ALDOC;SLC25A12;GPT
GO:0048863	0.000331	2.42914	11.7283	15	260	stem cell differentiation	SOX2;POU5F1;LIN28A;MEF2C;ENSSSCG00000016111;SRF;NR2E1;ENSSSCG00000008649;TBX3;SMO;ENSSSCG00000010199;HEY2;SHC4;ENSSSCG00000003722;HTR2B
GO:0007399	0.000353461	2.24641	12.5765	26	536	nervous system development	PPP3CB;MTR;MMP2;CCK;COL5A1;COL3A1;SLITRK1;SEMA6C;TUBB2B;NR2E1;HFE2;SYBU;USH1G;BHLHE40;RPS6KA2;RRAS;ACTL6B;PRPS1;ERCC3;EPHA8;MAB21L2;CNIH2;SEMA6A;WASL;AMIGO3;TRIM3
GO:0045666	0.000412177	7.09525	0.991076	6	39	positive regulation of neuron differentiation	SOX2;MEF2C;LIN28A;FOXA1;SOX11;NKX2-5
GO:0048858	0.000567403	2.38154	9.49466	21	374	cell projection morphogenesis	PPP3CB;CCK;COL5A1;LHX9;APP;COL3A1;SLITRK1;MAP2;SEMA6C;HFE2;SEMA4F;FZD7;SMO;RPS6KA2;RRAS;EPHA8;APBB1;SEMA6A;DCX;WASL;AMIGO3
GO:0009605	0.000578215	2.20052	12.272	25	493	response to external stimulus	CDKN2B;THRA;COL5A1;LHX9;APP;BCKDHB;COL3A1;SEMA6C;HFE2;RBP1;ARRB2;FSCN1;ATG12;SEMA4F;BHLHE40;SMO;RPS6KA2;RRAS;EPHA8;APBB1;SEMA6A;FKBP1B;DCX;HOXB9;HGF
GO:0048666	0.000638513	2.41474	8.91302	20	355	neuron development	PPP3CB;MMP2;CCK;COL5A1;LHX9;MEF2C;COL3A1;SLITRK1;SEMA6C;HFE2;SEMA4F;FZD7;SMO;RPS6KA2;RRAS;EPHA8;APBB1;SEMA6A;WASL;AMIGO3
GO:0014809	0.000643675	Inf	0.0508244	2	2	regulation of skeletal muscle contraction by regulation of release of sequestered calcium ion	CASQ1;CASQ1
GO:0014870	0.000643675	Inf	0.0508244	2	2	response to muscle inactivity	CASQ1;CASQ1
GO:0014894	0.000643675	Inf	0.0508244	2	2	response to denervation involved in regulation of muscle adaptation	CASQ1;CASQ1
GO:0040011	0.000759173	2.11957	13.211	26	525	locomotion	HTR2B;PLAT;MMP2;CCK;COL5A1;LHX9;APP;COL3A1;SEMA6C;TUBB2B;HFE2;SIX1;ARRB2;FSCN1;SEMA4F;SMO;RPS6KA2;RRAS;EPHA8;APBB1;SEMA6A;DCX;HOXB9;WASL;HGF;NRARP
GO:0045944	0.000777777	2.18483	11.8035	24	466	positive regulation of transcription from RNA polymerase II promoter	MYD88;SOX9;THRA;IGF1;NR1H3;APP;SOX2;MEF2C;POU5F1;BCL11B;NFATC4;PBX1;FOXA1;SIX1;BEX1;SOX11;SMO;HOXD10;PPP2R5B;ERCC3;APBB1;TWIST2;NPAS4;HOXB9
GO:0048864	0.000946	2.07005	11.1171	12	242	stem cell development	SOX2;POU5F1;LIN28A;ENSSSCG00000016111;NR2E1;ENSSSCG00000008649;TBX3;SMO;ENSSSCG00000010199;HEY2;ENSSSCG00000003722;HTR2B
GO:0045665	0.000998037	7.50788	0.785344	5	31	negative regulation of neuron differentiation	APP;SOX2;BEX1;APBB1;LFNG
GO:0003211	0.00121802	19.3598	0.22871	3	9	cardiac ventricle formation	MEF2C;SOX11;NKX2-5
GO:0001947	0.00155739	6.70772	0.864015	5	34	heart looping	MEF2C;TBX3;BBS4;SMO;NKX2-5
GO:0090183	0.00155739	6.70772	0.864015	5	34	regulation of kidney development	SOX9;SIX1;TACSTD2;SMO;PDGFA
GO:0060173	0.00188055	3.86441	2.26169	8	89	limb development	TBX3;RAX;HOXD12;TULP3;SOX11;HOXD10;TWIST2;FKBP1B
GO:0014874	0.00189852	77.2121	0.0762366	2	3	response to stimulus involved in regulation of muscle adaptation	CASQ1;CASQ1
GO:0031342	0.00189852	77.2121	0.0762366	2	3	negative regulation of cell killing	PPP3CB;ARRB2
GO:0032497	0.00189852	77.2121	0.0762366	2	3	detection of lipopolysaccharide	SCARB1;LY96
GO:0034392	0.00189852	77.2121	0.0762366	2	3	negative regulation of smooth muscle cell apoptotic process	IGF1;ARRB2
GO:0060920	0.00189852	77.2121	0.0762366	2	3	cardiac pacemaker cell differentiation	TBX3;NKX2-5
GO:0060923	0.00189852	77.2121	0.0762366	2	3	cardiac muscle cell fate commitment	TBX3;NKX2-5
GO:0071374	0.00189852	77.2121	0.0762366	2	3	cellular response to parathyroid hormone stimulus	MEF2C;SOST
GO:2000678	0.00189852	77.2121	0.0762366	2	3	negative regulation of transcription regulatory region DNA binding	HEY2;SOX11
GO:0051254	0.00198493	1.81811	19.4546	33	768	positive regulation of RNA metabolic process	PPP3CB;MYD88;SOX9;THRA;IGF1;IRF6;NR1H3;APP;SOX2;MEF2C;POU5F1;TBX3;BCL11B;NFATC4;PBX1;FOXA1;SIX1;BEX1;SOST;FZD7;NELFB;SOX11;SMO;HOXD10;PPP2R5B;ERCC3;APBB1;TWIST2;NPAS4;CREB3L2;NKX2-5;HOXB9;PPM1A
GO:2000177	0.00208211	8.62448	0.559069	4	22	regulation of neural precursor cell proliferation	SOX2;BEX1;SMO;VEGFC
GO:0002576	0.00267886	4.07892	1.8805	7	74	platelet degranulation	TIMP1;TF;IGF1;APP;SPARC;PDGFA;VEGFC
GO:0007420	0.00283009	3.04818	3.52544	10	140	brain development	THRA;NNAT;ARRB2;TULP3;FZD7;GABRA5;CASP2;FKBP1B;HOXB5;DCX
GO:0002053	0.00287386	7.78571	0.608008	4	24	positive regulation of mesenchymal cell proliferation	SOX9;FOXP2;SMO;PDGFA
GO:0046660	0.00289185	4.01858	1.90592	7	75	female sex differentiation	MMP2;LHX9;ADAMTS1;TBX3;ARRB2;CASP2;LFNG
GO:0060412	0.00301431	12.9032	0.304946	3	12	ventricular septum morphogenesis	TBX3;SOX11;NKX2-5
GO:0048839	0.00322415	7.49975	0.626443	4	25	inner ear development	CXCL14;SPARC;LIN7A;PDGFA
GO:0007519	0.00325098	3.9269	1.94547	7	77	skeletal muscle tissue development	SOX9;CASQ1;FOXP2;TBX3;CASQ1;SIX1;HOXD10
GO:0030198	0.00334723	4.51546	1.46767	6	58	extracellular matrix organization	APP;POSTN;FBLN5;CCDC80;APBB1;COL8A2
GO:0051960	0.00337391	2.28338	7.44747	16	294	regulation of nervous system development	SOX9;APP;SOX2;MEF2C;LIN28A;FOXA1;SIX1;SEMA4F;BEX1;SOX11;SMO;PPP2R5B;APBB1;NKX2-5;LFNG;VEGFC
GO:0048286	0.00339147	7.39048	0.635305	4	25	lung alveolus development	HOPX;SOX2;FOXP2;PDGFA
GO:0006928	0.00355381	1.90254	13.9951	25	560	cellular component movement	HTR2B;PLAT;MMP2;CCK;COL5A1;LHX9;COL3A1;SEMA6C;HFE2;SIX1;ARRB2;FSCN1;SEMA4F;SMO;SPINT2;RPS6KA2;RRAS;EPHA8;APBB1;SEMA6A;DCX;HOXB9;WASL;HGF;NRARP
GO:0031076	0.00367213	38.9388	0.1008	2	4	embryonic camera-type eye development	TULP3;SMO
GO:0031328	0.00373189	1.75444	19.4668	32	777	positive regulation of cellular biosynthetic process	PPP3CB;MYD88;SOX9;THRA;IRF6;APP;SOX2;MEF2C;POU5F1;TBX3;BCL11B;NFATC4;PBX1;LTB;FOXA1;SIX1;BEX1;SOST;FZD7;NELFB;SOX11;SMO;HOXD10;PPP2R5B;ERCC3;APBB1;TWIST2;NPAS4;CREB3L2;NKX2-5;HOXB9;PPM1A
GO:0001714	0.00373327	38.6027	0.101649	2	4	endodermal cell fate specification	SOX2;POU5F1
GO:0014819	0.00373327	38.6027	0.101649	2	4	regulation of skeletal muscle contraction	CASQ1;CASQ1
GO:0014827	0.00373327	38.6027	0.101649	2	4	intestine smooth muscle contraction	HTR2B;TACR2
GO:0048702	0.00373327	38.6027	0.101649	2	4	embryonic neurocranium morphogenesis	TULP3;SMO
GO:0051450	0.00373327	38.6027	0.101649	2	4	myoblast proliferation	IGF1;HGF
GO:0060259	0.00373327	38.6027	0.101649	2	4	regulation of feeding behavior	AGRP;TACR3
GO:0090191	0.00373327	38.6027	0.101649	2	4	negative regulation of branching involved in ureteric bud morphogenesis	SIX1;TACSTD2
GO:0000122	0.00381273	2.192	8.23176	17	326	negative regulation of transcription from RNA polymerase II promoter	HOPX;NR1H3;SOX2;MEF2C;TBX3;EID1;FOXA1;SIX1;SOX11;BHLHE40;SMO;YBX3;TBX22;TWIST2;NKX2-5;NRARP;IRF2
GO:0007029	0.00384548	11.6118	0.330359	3	13	endoplasmic reticulum organization	CASQ1;CASQ1;COL4A3BP
GO:0014808	0.00384548	11.6118	0.330359	3	13	release of sequestered calcium ion into cytosol by sarcoplasmic reticulum	CASQ1;CASQ1;FKBP1B
GO:0030878	0.00384548	11.6118	0.330359	3	13	thyroid gland development	THRA;SIX1;NKX2-5
GO:0010557	0.00416915	1.73972	19.6087	32	781	positive regulation of macromolecule biosynthetic process	PPP3CB;MYD88;SOX9;THRA;IRF6;APP;SOX2;MEF2C;POU5F1;TBX3;BCL11B;NFATC4;PBX1;LTB;FOXA1;SIX1;BEX1;SOST;FZD7;NELFB;SOX11;SMO;HOXD10;PPP2R5B;ERCC3;APBB1;TWIST2;NPAS4;CREB3L2;NKX2-5;HOXB9;PPM1A
GO:0019722	0.00438797	5.13969	1.08773	5	43	calcium-mediated signaling	HTR2B;CASQ1;CASQ1;FKBP1B;RCAN2
GO:0006935	0.00440463	2.2834	6.97113	15	276	chemotaxis	COL5A1;LHX9;APP;COL3A1;SEMA6C;HFE2;SEMA4F;SMO;RPS6KA2;RRAS;EPHA8;APBB1;SEMA6A;DCX;WASL
GO:0043470	0.00452152	6.74665	0.68613	4	27	regulation of carbohydrate catabolic process	IGF1;PGAM1;PPP1R3E;ADRA1B
GO:0048593	0.00463295	10.6973	0.351225	3	14	camera-type eye morphogenesis	COL8A1;AQP5;COL8A2
GO:0090190	0.00480302	10.5553	0.355771	3	14	positive regulation of branching involved in ureteric bud morphogenesis	SOX9;SIX1;SMO
GO:0040014	0.00513651	6.47789	0.710188	4	28	regulation of multicellular organism growth	IGF1;NPY1R;APP;NMUR2
GO:0009889	0.00548047	1.45587	51.5909	69	2043	regulation of biosynthetic process	PPP3CB;MYD88;HOPX;SOX9;ADRB1;THRA;IGF1;IRF6;LHX9;APP;PTH;SOX2;MEF2C;AEBP1;FOXP2;POU5F1;ADNP;LIN28A;TOB1;CREG1;HEY2;TBX3;TIPIN;PATZ1;BCL11B;NFATC4;PBX1;EID1;NR2E1;LTB;GTF2B;PPP1R3E;FOXA1;SIX1;RAX;HOXD12;ARRB2;ZNF134;BEX1;SOST;FZD7;NELFB;SOX11;BHLHE40;SMO;HOXD10;PPP2R5B;ACTL6B;DMRTA1;ERCC3;YBX3;MAGED2;APBB1;HOXA3;TBX22;TWIST2;HOXA2;NPAS4;CREB3L2;NKX2-5;TRAK1;HOXB5;HOXB9;TCEAL1;HGF;CCDC85B;NRARP;IRF…
GO:0043278	0.00589202	9.67483	0.381183	3	15	response to morphine	PEA15;ADRA1B;TACR3
GO:0061326	0.00589202	9.67483	0.381183	3	15	renal tubule development	SOX9;MEF2C;SIX1
GO:0048856	0.00599747	2.36494	5.86978	13	284	anatomical structure development	MTR;MOG;GPHN;TUBB2B;NR2E1;SYBU;NMUR2;BHLHE40;CTXN1;CNIH2;CDH11;RCAN2;TRIM3
GO:2000826	0.00608905	25.7973	0.126755	2	5	regulation of heart morphogenesis	SIX1;SMO
GO:0070474	0.00611783	25.7329	0.127061	2	5	positive regulation of uterine smooth muscle contraction	TACR2;TACR3
GO:0050679	0.00630453	6.06282	0.750769	4	30	positive regulation of epithelial cell proliferation	SOX9;IGF1;SMO;VEGFC
GO:0014904	0.00665213	5.96662	0.762366	4	30	myotube cell development	SOX9;IGF1;MEF2C;TBX3
GO:0060560	0.00686904	3.84179	1.69721	6	67	developmental growth involved in morphogenesis	PPP3CB;APP;SIX1;SEMA4F;SMO;DCX
GO:0035019	0.00705466	8.95932	0.405304	3	16	somatic stem cell maintenance	SOX9;SOX2;POU5F1
GO:0001755	0.0071169	8.92983	0.406595	3	16	neural crest cell migration	HTR2B;SMO;NRARP
GO:0060740	0.0071169	8.92983	0.406595	3	16	prostate gland epithelium morphogenesis	SOX9;MMP2;FOXA1
GO:0006937	0.00722149	5.80781	0.779625	4	31	regulation of muscle contraction	CASQ1;CASQ1;NKX2-5;FKBP1B
GO:0048562	0.007375	3.33245	2.25729	7	91	embryonic organ morphogenesis	SOX9;SOX2;MEF2C;TBX3;USH1G;BBS4;NKX2-5
GO:0035295	0.00766648	2.47831	4.70157	11	189	tube development	HOPX;THRA;SOX2;SPARC;FOXP2;NFATC4;FOXA1;TULP3;SOX11;PDGFA;NRARP
GO:0048588	0.00773372	4.42988	1.24124	5	49	developmental cell growth	PPP3CB;APP;SEMA4F;SMO;DCX
GO:0080090	0.00813209	1.38804	68.0012	86	2710	regulation of primary metabolic process	PPP3CB;MYD88;HOPX;HTR2B;SOX9;TIMP1;PLAT;CDKN2B;ADRB1;IGF1;IRF6;LHX9;APP;PTH;SOX2;MEF2C;AEBP1;FOXP2;POU5F1;ADNP;LIN28A;TOB1;ANAPC5;CREG1;HEY2;TBX3;TIPIN;HDGF;PATZ1;BCL11B;NFATC4;PBX1;PGAM1;EID1;NR2E1;LTB;SUPV3L1;GTF2B;PPP1R3E;FOXA1;SIX1;RAX;HOXD12;ARRB2;ZNF134;BEX1;SOST;FZD7;RGS17;TBC1D10B;ZER1;RBPMS;NELFB;SOX11;BHLHE40;CHN2;ATP6AP2;SMO;HOXD10;ARL2BP;PPP2R5B;ACTL6B;DMRTA1;ERCC3;YBX3;MAGED2;APBB1;H…
GO:0003279	0.00838956	5.53947	0.813191	4	32	cardiac septum development	CRELD1;TBX3;SOX11;NKX2-5
GO:0006940	0.00838956	5.53947	0.813191	4	32	regulation of smooth muscle contraction	CNN1;TACR2;NMUR2;TACR3
GO:0045168	0.00838956	5.53947	0.813191	4	32	cell-cell signaling involved in cell fate commitment	SOX9;SOX2;POU5F1;SIX1
GO:0007411	0.0084024	2.33851	5.42356	12	215	axon guidance	COL5A1;APP;COL3A1;SEMA6C;HFE2;RPS6KA2;RRAS;EPHA8;APBB1;SEMA6A;DCX;WASL
GO:0035050	0.00841928	4.33106	1.26658	5	50	embryonic heart tube development	MEF2C;TBX3;BBS4;SMO;FKBP1B
GO:0014033	0.00882877	19.5239	0.150767	2	6	neural crest cell differentiation	MEF2C;PBX1
GO:0007217	0.00902326	19.298	0.152473	2	6	tachykinin receptor signaling pathway	TACR2;TACR3
GO:0021984	0.00902326	19.298	0.152473	2	6	adenohypophysis development	SOX2;SMO
GO:0045662	0.00902326	19.298	0.152473	2	6	negative regulation of myoblast differentiation	SOX9;TBX3
GO:0055001	0.00907047	3.60379	1.79869	6	71	muscle cell development	SOX9;IGF1;MEF2C;TBX3;NFATC4;NKX2-5
GO:0005996	0.00953018	2.67992	3.56341	9	143	monosaccharide metabolic process	IGF1;NPY1R;PTH;LDHA;HK1;PPP1R3E;PFKFB4;ADRA1B;KHK
GO:0007517	0.00954962	2.67952	3.56505	9	141	muscle organ development	SOX9;CASQ1;AEBP1;FOXP2;POSTN;TBX3;CASQ1;SIX1;HOXD10
GO:0030279	0.0099891	7.73784	0.45742	3	18	negative regulation of ossification	SOX9;MEF2C;SOST
GO:0048742	0.0099891	7.73784	0.45742	3	18	regulation of skeletal muscle fiber development	SOX9;MEF2C;TBX3
GO:0090090	0.010043	4.13229	1.32143	5	52	negative regulation of canonical Wnt signaling pathway	SOX9;SOX2;SOST;DKK2;NKX2-5
GO:0043410	0.0108905	4.04382	1.34773	5	53	positive regulation of MAPK cascade	MYD88;IGF1;SOX2;FZD7;EPHA8
GO:0019827	0.0111791	7.36727	0.475647	3	19	stem cell maintenance	LIN28A;TBX3;FZD7
GO:0097285	0.011233	5.04029	0.883062	4	35	cell-type specific apoptotic process	THRA;IGF1;ARRB2;NKX2-5
GO:0006464	0.0112894	3.05932	2.45131	7	95	cellular protein modification process	PLAT;NNAT;CPE;ADPRH;LOX;ANKRD39;PAM
GO:0001501	0.0115842	3.03476	2.45958	7	100	skeletal system development	AEBP1;COL3A1;POSTN;TBX3;HOXD12;CREB3L2;CDH11
GO:0061383	0.0116424	7.25359	0.482832	3	19	trabecula morphogenesis	MMP2;ADAMTS1;NKX2-5
GO:2000648	0.0118554	15.8298	0.173613	2	7	positive regulation of stem cell proliferation	TBX3;SOX11
GO:0014029	0.0124217	15.437	0.177885	2	7	neural crest formation	PBX1;TWIST2
GO:0016322	0.0124217	15.437	0.177885	2	7	neuron remodeling	APP;EPHA8
GO:0048486	0.0124217	15.437	0.177885	2	7	parasympathetic nervous system development	SIX1;SMO
GO:0061303	0.0124217	15.437	0.177885	2	7	cornea development in camera-type eye	SOX11;TWIST2
GO:0070584	0.0124217	15.437	0.177885	2	7	mitochondrion morphogenesis	SUPV3L1;COL4A3BP
GO:0032526	0.0125065	4.86817	0.910733	4	36	response to retinoic acid	MMP2;SOX2;PDGFA;FKBP1B
GO:0051171	0.0135553	1.45126	37.6551	51	1526	regulation of nitrogen compound metabolic process	PPP3CB;MYD88;HTR2B;ADRB1;IGF1;IRF6;APP;AEBP1;FOXP2;ADNP;LIN28A;TOB1;CREG1;HDGF;PATZ1;BCL11B;NFATC4;PBX1;PGAM1;NR2E1;SUPV3L1;GTF2B;RAX;HOXD12;ARRB2;ZNF134;BEX1;SOST;FZD7;RGS17;TBC1D10B;CHN2;HOXD10;PPP2R5B;ACTL6B;DMRTA1;ERCC3;MAGED2;APBB1;PDGFA;HOXA3;HOXA2;NPAS4;CREB3L2;TRAK1;HOXB5;HOXB9;TCEAL1;HGF;ELMOD1;PPM1A
GO:0050877	0.0136139	2.69524	3.1463	8	125	neurological system process	PPP3CB;THRA;GPI;MEF2C;FOXP2;TACR2;APBB1;ADRA1B
GO:0001708	0.0146827	6.56609	0.524284	3	21	cell fate specification	SOX9;SMO;HOXB5
GO:0007611	0.0147359	6.55709	0.525	3	21	learning or memory	THRA;GPI;MEF2C
GO:0032885	0.0153946	6.44651	0.533656	3	21	regulation of polysaccharide biosynthetic process	IGF1;PTH;PPP1R3E
GO:0006941	0.0156653	3.66256	1.47391	5	58	striated muscle contraction	CASQ1;CASQ1;PGAM2;NKX2-5;FKBP1B
GO:0051249	0.0162437	12.8824	0.203021	2	8	regulation of lymphocyte activation	MYD88;HPS1
GO:0031954	0.0162865	12.8631	0.203298	2	8	positive regulation of protein autophosphorylation	PDGFA;VEGFC
GO:0072078	0.0162865	12.8631	0.203298	2	8	nephron tubule morphogenesis	SOX9;SIX1
GO:0048864	0.0163369	3.61761	1.48887	5	60	stem cell development	HTR2B;PBX1;SOX11;TWIST2;NRARP
GO:0044057	0.0163933	2.59848	3.25334	8	130	regulation of system process	CNN1;MMP2;IGF1;NPY1R;CASQ1;TACR2;CASQ1;NMUR2
GO:0002221	0.0166691	2.80998	2.64287	7	104	pattern recognition receptor signaling pathway	MYD88;NR1H3;MEF2C;LY96;MOG;ARRB2;RPS6KA2
GO:0001568	0.0168418	4.41303	0.992822	4	40	blood vessel development	COL5A1;MEF2C;COL3A1;TBX3
GO:0051153	0.017081	6.16436	0.554024	3	22	regulation of striated muscle cell differentiation	SOX9;TBX3;NKX2-5
GO:0048565	0.0172047	6.14712	0.555537	3	22	digestive tract development	THRA;COL3A1;PDGFA
GO:0008283	0.0174072	2.1029	5.9946	12	247	cell proliferation	PPP3CB;LHX9;CREG1;HDGF;CD79A;FSCN1;TACSTD2;COL4A3BP;SLC29A2;ADRA1B;FKBP1B;IRF2
GO:0035107	0.0178795	3.06925	2.0838	6	82	appendage morphogenesis	TBX3;HOXD12;TULP3;SOX11;HOXD10;TWIST2
GO:0035148	0.017927	3.52876	1.52473	5	60	tube formation	SOX9;SIX1;TULP3;BBS4;SOX11
GO:0051282	0.0182093	4.30546	1.01649	4	40	regulation of sequestering of calcium ion	HTR2B;CASQ1;CASQ1;FKBP1B
GO:0032880	0.019166	2.07033	6.07352	12	239	regulation of protein localization	HTR2B;THRA;IGF1;NR1H3;NNAT;POU5F1;FZD7;RBPMS;SMO;APBB1;TWIST2;VEGFC
GO:0002218	0.0192011	2.72497	2.71911	7	107	activation of innate immune response	MYD88;NR1H3;MEF2C;LY96;MOG;ARRB2;RPS6KA2
GO:0010035	0.0193764	2.36063	4.01012	9	159	response to inorganic substance	SPARC;FBLN5;ANXA11;PGAM2;APBB1;PDGFA;GRIA3;KHK;SLC25A12
GO:0001542	0.0205917	11.0245	0.22871	2	9	ovulation from ovarian follicle	MMP2;ADAMTS1
GO:0035987	0.0205917	11.0245	0.22871	2	9	endodermal cell differentiation	SOX2;POU5F1
GO:0043206	0.0205917	11.0245	0.22871	2	9	extracellular fibril organization	COL5A1;COL3A1
GO:0045725	0.0205917	11.0245	0.22871	2	9	positive regulation of glycogen biosynthetic process	IGF1;PTH
GO:0051000	0.0205917	11.0245	0.22871	2	9	positive regulation of nitric-oxide synthase activity	HTR2B;SCARB1
GO:0060037	0.0205917	11.0245	0.22871	2	9	pharyngeal system development	SIX1;NKX2-5
GO:0002757	0.0210655	2.94924	2.16213	6	85	immune response-activating signal transduction	MYD88;NR1H3;LY96;MOG;ARRB2;RPS6KA2
GO:0009628	0.0214805	2.93409	2.1713	6	88	response to abiotic stimulus	HTR2B;THRA;CASQ1;CASQ1;ARRB2;YBX3
GO:0051253	0.0214934	1.62635	15.4506	24	608	negative regulation of RNA metabolic process	HOPX;SOX9;THRA;NR1H3;LHX9;SOX2;MEF2C;POU5F1;HEY2;TBX3;EID1;FOXA1;SIX1;NELFB;SOX11;BHLHE40;SMO;YBX3;TBX22;TWIST2;NKX2-5;CCDC85B;NRARP;IRF2
GO:0048704	0.0215042	5.59002	0.602964	3	24	embryonic skeletal system morphogenesis	SOX11;HOXD10;HOXB5
GO:0071216	0.0217074	3.34536	1.60097	5	63	cellular response to biotic stimulus	MYD88;SCARB1;NR1H3;MEF2C;LY96
GO:0007167	0.0218418	2.30918	4.09466	9	165	enzyme linked receptor protein signaling pathway	CDKN2B;POU5F1;TOB1;COL3A1;ARRB2;SOST;RBPMS;SOX11;NKX2-5
GO:0008542	0.0221568	5.52413	0.609893	3	24	visual learning	APP;APBB1;ADRA1B
GO:0051279	0.0221568	5.52413	0.609893	3	24	regulation of release of sequestered calcium ion into cytosol	CASQ1;CASQ1;FKBP1B
GO:0060993	0.0221568	5.52413	0.609893	3	24	kidney morphogenesis	SOX9;SIX1;SMO
GO:0048754	0.0222662	4.02511	1.07922	4	43	branching morphogenesis of an epithelial tube	SOX9;SIX1;TACSTD2;SMO
GO:0034654	0.0227466	2.184	4.81444	10	202	nucleobase-containing compound biosynthetic process	HTR2B;ADRB1;PANK3;NMNAT2;PRPS1;PDGFA;CTPS2;GMDS;SLC25A12;HGF
GO:0003007	0.0244425	3.89866	1.10978	4	45	heart morphogenesis	HTR2B;COL5A1;BBS4;COL4A3BP
GO:0007409	0.0244465	3.89894	1.1099	4	45	axonogenesis	CCK;SLITRK1;FZD7;AMIGO3
GO:0031663	0.0247157	5.27257	0.635305	3	25	lipopolysaccharide-mediated signaling pathway	MYD88;SCARB1;LY96
GO:2000736	0.024773	3.88537	1.11487	4	44	regulation of stem cell differentiation	SOX9;FOXA1;TWIST2;NKX2-5
GO:0001838	0.0250107	9.71003	0.252495	2	10	embryonic epithelial tube formation	SOX9;SIX1
GO:0007507	0.0250363	2.82331	2.24793	6	93	heart development	PPP3CB;HOPX;SPARC;COL3A1;NFATC4;TWIST2
GO:0002031	0.0253128	9.64562	0.254122	2	10	G-protein coupled receptor internalization	HTR2B;ARRB2
GO:0002707	0.0253128	9.64562	0.254122	2	10	negative regulation of lymphocyte mediated immunity	PPP3CB;ARRB2
GO:0010867	0.0253128	9.64562	0.254122	2	10	positive regulation of triglyceride biosynthetic process	SCARB1;NR1H3
GO:0051457	0.0253128	9.64562	0.254122	2	10	maintenance of protein location in nucleus	BBS4;ARL2BP
GO:0060391	0.0253128	9.64562	0.254122	2	10	positive regulation of SMAD protein import into nucleus	POU5F1;RBPMS
GO:0060445	0.0253128	9.64562	0.254122	2	10	branching involved in salivary gland morphogenesis	PDGFA;HGF
GO:0060602	0.0253128	9.64562	0.254122	2	10	branch elongation of an epithelium	SOX9;SIX1
GO:0060644	0.0253128	9.64562	0.254122	2	10	mammary gland epithelial cell differentiation	IRF6;SMO
GO:0060900	0.0253128	9.64562	0.254122	2	10	embryonic camera-type eye formation	SOX11;TWIST2
GO:0061029	0.0253128	9.64562	0.254122	2	10	eyelid development in camera-type eye	SOX11;TWIST2
GO:0021910	0.0253294	Inf	0.0253294	1	1	smoothened signaling pathway involved in ventral spinal cord patterning	SMO
GO:2000143	0.0253294	Inf	0.0253294	1	1	negative regulation of DNA-templated transcription, initiation	THRA
GO:2000053	0.0253315	Inf	0.0253315	1	1	regulation of Wnt signaling pathway involved in dorsal/ventral axis specification	SYBU
GO:0021561	0.0253337	Inf	0.0253337	1	1	facial nerve development	SMO
GO:0000717	0.0254122	Inf	0.0254122	1	1	nucleotide-excision repair, DNA duplex unwinding	ERCC3
GO:0001987	0.0254122	Inf	0.0254122	1	1	vasoconstriction of artery involved in baroreceptor response to lowering of systemic arterial blood pressure	ADRA1B
GO:0002155	0.0254122	Inf	0.0254122	1	1	regulation of thyroid hormone mediated signaling pathway	THRA
GO:0002432	0.0254122	Inf	0.0254122	1	1	granuloma formation	UNC13D
GO:0003138	0.0254122	Inf	0.0254122	1	1	primary heart field specification	MEF2C
GO:0003162	0.0254122	Inf	0.0254122	1	1	atrioventricular node development	NKX2-5
GO:0003167	0.0254122	Inf	0.0254122	1	1	atrioventricular bundle cell differentiation	TBX3
GO:0003168	0.0254122	Inf	0.0254122	1	1	Purkinje myocyte differentiation	NKX2-5
GO:0003185	0.0254122	Inf	0.0254122	1	1	sinoatrial valve morphogenesis	MEF2C
GO:0003222	0.0254122	Inf	0.0254122	1	1	ventricular trabecula myocardium morphogenesis	NKX2-5
GO:0003278	0.0254122	Inf	0.0254122	1	1	apoptotic process involved in heart morphogenesis	NKX2-5
GO:0003342	0.0254122	Inf	0.0254122	1	1	proepicardium development	NKX2-5
GO:0007371	0.0254122	Inf	0.0254122	1	1	ventral midline determination	SMO
GO:0009115	0.0254122	Inf	0.0254122	1	1	xanthine catabolic process	XDH
GO:0009249	0.0254122	Inf	0.0254122	1	1	protein lipoylation	NNAT
GO:0009786	0.0254122	Inf	0.0254122	1	1	regulation of asymmetric cell division	POU5F1
GO:0010159	0.0254122	Inf	0.0254122	1	1	specification of organ position	TBX3
GO:0010512	0.0254122	Inf	0.0254122	1	1	negative regulation of phosphatidylinositol biosynthetic process	PDGFA
GO:0010735	0.0254122	Inf	0.0254122	1	1	positive regulation of transcription via serum response element binding	NKX2-5
GO:0014036	0.0254122	Inf	0.0254122	1	1	neural crest cell fate specification	PBX1
GO:0015854	0.0254122	Inf	0.0254122	1	1	guanine transport	SLC29A2
GO:0016203	0.0254122	Inf	0.0254122	1	1	muscle attachment	POSTN
GO:0019100	0.0254122	Inf	0.0254122	1	1	male germ-line sex determination	SOX9
GO:0019242	0.0254122	Inf	0.0254122	1	1	methylglyoxal biosynthetic process	GPI
GO:0021508	0.0254122	Inf	0.0254122	1	1	floor plate formation	SMO
GO:0035262	0.0254122	Inf	0.0254122	1	1	gonad morphogenesis	LHX9
GO:0035332	0.0254122	Inf	0.0254122	1	1	positive regulation of hippo signaling	SOX11
GO:0035344	0.0254122	Inf	0.0254122	1	1	hypoxanthine transport	SLC29A2
GO:0035364	0.0254122	Inf	0.0254122	1	1	thymine transport	SLC29A2
GO:0035621	0.0254122	Inf	0.0254122	1	1	ER to Golgi ceramide transport	COL4A3BP
GO:0035788	0.0254122	Inf	0.0254122	1	1	cell migration involved in metanephros development	PDGFA
GO:0035793	0.0254122	Inf	0.0254122	1	1	positive regulation of metanephric mesenchymal cell migration by platelet-derived growth factor receptor-beta signaling pathway	PDGFA
GO:0035945	0.0254122	Inf	0.0254122	1	1	mitochondrial ncRNA surveillance	SUPV3L1
GO:0035946	0.0254122	Inf	0.0254122	1	1	mitochondrial mRNA surveillance	SUPV3L1
GO:0035984	0.0254122	Inf	0.0254122	1	1	cellular response to trichostatin A	MEF2C
GO:0042666	0.0254122	Inf	0.0254122	1	1	negative regulation of ectodermal cell fate specification	FZD7
GO:0043456	0.0254122	Inf	0.0254122	1	1	regulation of pentose-phosphate shunt	PGAM1
GO:0045724	0.0254122	Inf	0.0254122	1	1	positive regulation of cilium assembly	BBS4
GO:0045953	0.0254122	Inf	0.0254122	1	1	negative regulation of natural killer cell mediated cytotoxicity	ARRB2
GO:0048795	0.0254122	Inf	0.0254122	1	1	swim bladder morphogenesis	PBX1
GO:0048852	0.0254122	Inf	0.0254122	1	1	diencephalon morphogenesis	SOX2
GO:0050760	0.0254122	Inf	0.0254122	1	1	negative regulation of thymidylate synthase biosynthetic process	APBB1
GO:0050973	0.0254122	Inf	0.0254122	1	1	detection of mechanical stimulus involved in equilibrioception	SOX2
GO:0051388	0.0254122	Inf	0.0254122	1	1	positive regulation of neurotrophin TRK receptor signaling pathway	PPP2R5B
GO:0055014	0.0254122	Inf	0.0254122	1	1	atrial cardiac muscle cell development	NKX2-5
GO:0055016	0.0254122	Inf	0.0254122	1	1	hypochord development	LFNG
GO:0060025	0.0254122	Inf	0.0254122	1	1	regulation of synaptic activity	MEF2C
GO:0060221	0.0254122	Inf	0.0254122	1	1	retinal rod cell differentiation	SOX9
GO:0060245	0.0254122	Inf	0.0254122	1	1	detection of cell density	SMO
GO:0060248	0.0254122	Inf	0.0254122	1	1	detection of cell density by contact stimulus involved in contact inhibition	SMO
GO:0060434	0.0254122	Inf	0.0254122	1	1	bronchus morphogenesis	TULP3
GO:0060517	0.0254122	Inf	0.0254122	1	1	epithelial cell proliferation involved in prostatic bud elongation	SOX9
GO:0060633	0.0254122	Inf	0.0254122	1	1	negative regulation of transcription initiation from RNA polymerase II promoter	HEY2
GO:0060683	0.0254122	Inf	0.0254122	1	1	regulation of branching involved in salivary gland morphogenesis by epithelial-mesenchymal signaling	PDGFA
GO:0060741	0.0254122	Inf	0.0254122	1	1	prostate gland stromal morphogenesis	FOXA1
GO:0060784	0.0254122	Inf	0.0254122	1	1	regulation of cell proliferation involved in tissue homeostasis	SOX9
GO:0060830	0.0254122	Inf	0.0254122	1	1	ciliary receptor clustering involved in smoothened signaling pathway	SMO
GO:0060831	0.0254122	Inf	0.0254122	1	1	smoothened signaling pathway involved in dorsal/ventral neural tube patterning	TULP3
GO:0060928	0.0254122	Inf	0.0254122	1	1	atrioventricular node cell development	NKX2-5
GO:0060929	0.0254122	Inf	0.0254122	1	1	atrioventricular node cell fate commitment	NKX2-5
GO:0060931	0.0254122	Inf	0.0254122	1	1	sinoatrial node cell development	TBX3
GO:0070317	0.0254122	Inf	0.0254122	1	1	negative regulation of G0 to G1 transition	PPP2R5B
GO:0070459	0.0254122	Inf	0.0254122	1	1	prolactin secretion	TACR2
GO:0070827	0.0254122	Inf	0.0254122	1	1	chromatin maintenance	SUPV3L1
GO:0071026	0.0254122	Inf	0.0254122	1	1	cytoplasmic RNA surveillance	SUPV3L1
GO:0072285	0.0254122	Inf	0.0254122	1	1	mesenchymal to epithelial transition involved in metanephric renal vesicle formation	SMO
GO:0072513	0.0254122	Inf	0.0254122	1	1	positive regulation of secondary heart field cardioblast proliferation	SIX1
GO:0090341	0.0254122	Inf	0.0254122	1	1	negative regulation of secretion of lysosomal enzymes	NR1H3
GO:1900025	0.0254122	Inf	0.0254122	1	1	negative regulation of substrate adhesion-dependent cell spreading	TACSTD2
GO:1900028	0.0254122	Inf	0.0254122	1	1	negative regulation of ruffle assembly	TACSTD2
GO:2000589	0.0254122	Inf	0.0254122	1	1	regulation of metanephric mesenchymal cell migration	PDGFA
GO:2000723	0.0254122	Inf	0.0254122	1	1	negative regulation of cardiac vascular smooth muscle cell differentiation	HEY2
GO:2000987	0.0254122	Inf	0.0254122	1	1	positive regulation of behavioral fear response	MEF2C
GO:2001013	0.0254122	Inf	0.0254122	1	1	epithelial cell proliferation involved in renal tubule morphogenesis	MEF2C
GO:2001016	0.0254122	Inf	0.0254122	1	1	positive regulation of skeletal muscle cell differentiation	MEF2C
GO:2001111	0.0254122	Inf	0.0254122	1	1	positive regulation of lens epithelial cell proliferation	SOX11
GO:0016266	0.0269156	3.77875	1.14355	4	45	O-glycan processing	ST3GAL4;ST3GAL1;GALNT12;GALNT11
GO:0050730	0.0270135	5.074	0.656847	3	26	regulation of peptidyl-tyrosine phosphorylation	APP;PPP2R5B;PDGFA
GO:0014068	0.027427	5.04289	0.660717	3	26	positive regulation of phosphatidylinositol 3-kinase signaling	SOX9;IGF1;PDGFA
GO:0045668	0.027427	5.04289	0.660717	3	26	negative regulation of osteoblast differentiation	SOX2;TOB1;TWIST2
GO:0007204	0.0274311	2.34276	3.58312	8	141	positive regulation of cytosolic calcium ion concentration	HTR2B;CASQ1;BDKRB1;S1PR3;CASQ1;NMUR2;ADRA1B;FKBP1B
GO:0042698	0.0275039	3.12843	1.70262	5	67	ovulation cycle	MMP2;ADAMTS1;ARRB2;CASP2;LFNG
GO:0035051	0.0284276	3.70876	1.16282	4	46	cardiocyte differentiation	MEF2C;POU5F1;HEY2;TBX3
GO:0050680	0.0287568	3.69485	1.16704	4	46	negative regulation of epithelial cell proliferation	SOX9;CDKN2B;SOX2;MAGED2
GO:0001503	0.0291937	3.67377	1.17217	4	47	ossification	THRA;MMP2;SPARC;CDH11
GO:0006939	0.0294677	4.88656	0.678797	3	27	smooth muscle contraction	HTR2B;NPY1R;FKBP1B
GO:0043467	0.029878	4.85927	0.682468	3	27	regulation of generation of precursor metabolites and energy	PTH;PPP1R3E;ADRA1B
GO:0032386	0.0301877	3.6337	1.1846	4	47	regulation of intracellular transport	CASQ1;CASQ1;FZD7;FKBP1B
GO:0001974	0.0302902	4.83235	0.68613	3	27	blood vessel remodeling	BGN;MEF2C;ADRA1B
GO:0032355	0.0304153	3.03914	1.74847	5	69	response to estradiol	NPY1R;FOXA1;PDGFA;NKX2-5;TACR3
GO:0030318	0.0304259	8.57314	0.279534	2	11	melanocyte differentiation	MEF2C;HPS1
GO:0045747	0.0304259	8.57314	0.279534	2	11	positive regulation of Notch signaling pathway	SOX2;LFNG
GO:0060347	0.0304259	8.57314	0.279534	2	11	heart trabecula formation	ADAMTS1;NKX2-5
GO:0006874	0.0308101	2.06477	5.05703	10	199	cellular calcium ion homeostasis	HTR2B;NPY1R;APP;CASQ1;BDKRB1;S1PR3;CASQ1;NMUR2;ADRA1B;FKBP1B
GO:0051674	0.0321231	1.70317	10.3936	17	409	localization of cell	HTR2B;PLAT;MMP2;CCK;COL5A1;TUBB2B;SIX1;ARRB2;FSCN1;SMO;EPHA8;APBB1;DCX;HOXB9;HGF;VEGFC;NRARP
GO:0003407	0.0333044	4.63865	0.711542	3	28	neural retina development	SOX9;ACTL6B;CASP2
GO:0042733	0.0333044	4.63865	0.711542	3	28	embryonic digit morphogenesis	TBX3;HOXD12;TULP3
GO:0045913	0.0333044	4.63865	0.711542	3	28	positive regulation of carbohydrate metabolic process	IGF1;PTH;ADRA1B
GO:0044087	0.0339794	2.24042	3.73601	8	147	regulation of cellular component biogenesis	THRA;HEY2;SOST;PPP2R5B;NKX2-5;BAIAP2L1;KANK4;PPM1A
GO:0046661	0.0342009	2.9378	1.80427	5	71	male sex differentiation	SOX9;LHX9;SOX2;TBX3;YBX3
GO:0002683	0.0348164	3.46088	1.2386	4	49	negative regulation of immune system process	SOX9;NR1H3;SOX11;NRARP
GO:0034121	0.0357327	7.73649	0.304133	2	12	regulation of toll-like receptor signaling pathway	NR1H3;MOG
GO:0001502	0.0359082	7.71515	0.304946	2	12	cartilage condensation	SOX9;THRA
GO:0015949	0.0359082	7.71515	0.304946	2	12	nucleobase-containing small molecule interconversion	CTPS2;AK1
GO:0071875	0.0359082	7.71515	0.304946	2	12	adrenergic receptor signaling pathway	ADRB1;ADRA1B
GO:0022612	0.0363015	4.46832	0.735615	3	29	gland morphogenesis	SOX9;MMP2;FOXA1
GO:0009611	0.0369354	4.42957	0.74027	3	30	response to wounding	SOX2;POU5F1;SMO
GO:0031329	0.0370192	2.20015	3.80026	8	150	regulation of cellular catabolic process	TIMP1;SCARB1;IGF1;PGAM1;SUPV3L1;PPP1R3E;TWIST2;ADRA1B
GO:0060562	0.0370387	2.86891	1.84319	5	74	epithelial tube morphogenesis	MEF2C;TULP3;BBS4;SOX11;NKX2-5
GO:0007389	0.0376014	2.85587	1.85065	5	75	pattern specification process	FOXP2;FOXA1;RAX;HOXD12;BBS4
GO:0005977	0.0377379	3.36654	1.27061	4	50	glycogen metabolic process	IGF1;PTH;PPP1R3E;ADRA1B
GO:0051222	0.0390531	3.32588	1.28436	4	51	positive regulation of protein transport	IGF1;POU5F1;RBPMS;SMO
GO:0032940	0.0392872	1.79692	7.52241	13	304	secretion by cell	HTR2B;CHGA;NPY1R;NR1H3;NNAT;HPS1;TBX3;TRAF3IP2;LIN7A;SOX11;APBB1;TWIST2;FKBP1B
GO:0051172	0.0403516	1.5061	17.2803	25	680	negative regulation of nitrogen compound metabolic process	HOPX;SOX9;THRA;NR1H3;LHX9;SOX2;MEF2C;POU5F1;HEY2;TBX3;TIPIN;EID1;FOXA1;SIX1;NELFB;SOX11;BHLHE40;SMO;YBX3;TBX22;TWIST2;NKX2-5;CCDC85B;NRARP;IRF2
GO:0007617	0.0417378	7.01316	0.330359	2	13	mating behavior	THRA;APP
GO:0022401	0.0417378	7.01316	0.330359	2	13	negative adaptation of signaling pathway	HTR2B;ARRB2
GO:0042104	0.0417378	7.01316	0.330359	2	13	positive regulation of activated T cell proliferation	IL18;IGF1
GO:0042572	0.0417378	7.01316	0.330359	2	13	retinol metabolic process	RBP1;LRAT
GO:0048557	0.0417378	7.01316	0.330359	2	13	embryonic digestive tract morphogenesis	SOX11;SMO
GO:0071599	0.0417378	7.01316	0.330359	2	13	otic vesicle development	SOX9;SIX1
GO:0090092	0.0419458	3.24458	1.3141	4	52	regulation of transmembrane receptor protein serine/threonine kinase signaling pathway	POU5F1;TOB1;SOST;RBPMS
GO:0032943	0.042245	4.18115	0.780442	3	31	mononuclear cell proliferation	PPP3CB;CD79A;FKBP1B
GO:0072507	0.0432077	1.93944	5.36198	10	211	divalent inorganic cation homeostasis	HTR2B;NPY1R;APP;CASQ1;BDKRB1;S1PR3;CASQ1;NMUR2;ADRA1B;FKBP1B
GO:0044259	0.0432417	4.14056	0.787778	3	31	multicellular organismal macromolecule metabolic process	MMP2;COL5A1;COL3A1
GO:0046903	0.0449406	4.06245	0.799288	3	33	secretion	AQP5;TPD52;SLC29A2
GO:0010558	0.0464027	1.48278	17.5279	25	692	negative regulation of macromolecule biosynthetic process	HOPX;SOX9;THRA;NR1H3;LHX9;SOX2;MEF2C;POU5F1;HEY2;TBX3;TIPIN;EID1;FOXA1;SIX1;NELFB;SOX11;BHLHE40;SMO;YBX3;TBX22;TWIST2;NKX2-5;CCDC85B;NRARP;IRF2
GO:0009250	0.0468471	3.99744	0.813191	3	32	glucan biosynthetic process	IGF1;PTH;PPP1R3E
GO:0050994	0.0468471	3.99744	0.813191	3	32	regulation of lipid catabolic process	SCARB1;THRA;TWIST2
GO:0090263	0.0468471	3.99744	0.813191	3	32	positive regulation of canonical Wnt signaling pathway	SOX11;DKK2;NRARP
GO:0048701	0.0473903	6.46723	0.353692	2	14	embryonic cranial skeleton morphogenesis	SIX1;TWIST2
GO:0001667	0.047468	2.39747	2.61991	6	104	ameboidal cell migration	SOX9;SCARB1;SRPX2;TACSTD2;VASH1;VEGFC
GO:0021511	0.0478936	6.42817	0.355771	2	14	spinal cord patterning	TULP3;SMO
GO:0033032	0.0478936	6.42817	0.355771	2	14	regulation of myeloid cell apoptotic process	THRA;MEF2C
GO:0055117	0.0478936	6.42817	0.355771	2	14	regulation of cardiac muscle contraction	NKX2-5;FKBP1B
GO:0071697	0.0478936	6.42817	0.355771	2	14	ectodermal placode morphogenesis	SOX2;TBX3
GO:0090103	0.0478936	6.42817	0.355771	2	14	cochlea morphogenesis	SOX9;SIX1
GO:0007610	0.0479409	2.39097	2.62627	6	106	behavior	GPI;FOXP2;TACR2;BBS4;APBB1;GABRA5
GO:0006873	0.0479464	1.73957	7.75072	13	305	cellular ion homeostasis	HTR2B;TF;NPY1R;APP;CASQ1;CP;BDKRB1;ATP6V1G2;S1PR3;CASQ1;NMUR2;ADRA1B;FKBP1B
GO:0060684	0.0498619	38.7331	0.0504973	1	2	epithelial-mesenchymal cell signaling	SMO
GO:0014909	0.0499542	38.6588	0.0505919	1	2	smooth muscle cell migration	PLAT
GO:0043010	0.0500125	3.87746	0.834248	3	34	camera-type eye development	FOXP2;RAX;MAB21L2
GO:0071072	0.0500193	38.6061	0.0506587	1	2	negative regulation of phospholipid biosynthetic process	SLC27A1
GO:0016202	0.0500195	3.88265	0.834696	3	33	regulation of striated muscle tissue development	SOX9;TBX3;YBX3
GO:0021761	0.0500215	38.6047	0.050661	1	2	limbic system development	TBX3
GO:0000920	0.0500235	38.6027	0.050663	1	2	cytokinetic cell separation	STX2
GO:0000958	0.0501807	38.4765	0.0508244	1	2	mitochondrial mRNA catabolic process	SUPV3L1
GO:0000962	0.0501807	38.4765	0.0508244	1	2	positive regulation of mitochondrial RNA catabolic process	SUPV3L1
GO:0000965	0.0501807	38.4765	0.0508244	1	2	mitochondrial RNA 3'-end processing	SUPV3L1
GO:0001915	0.0501807	38.4765	0.0508244	1	2	negative regulation of T cell mediated cytotoxicity	PPP3CB
GO:0001957	0.0501807	38.4765	0.0508244	1	2	intramembranous ossification	MMP2
GO:0002003	0.0501807	38.4765	0.0508244	1	2	angiotensin maturation	ATP6AP2
GO:0002238	0.0501807	38.4765	0.0508244	1	2	response to molecule of fungal origin	MYD88
GO:0003140	0.0501807	38.4765	0.0508244	1	2	determination of left/right asymmetry in lateral mesoderm	SMO
GO:0003221	0.0501807	38.4765	0.0508244	1	2	right ventricular cardiac muscle tissue morphogenesis	NKX2-5
GO:0003350	0.0501807	38.4765	0.0508244	1	2	pulmonary myocardium development	NKX2-5
GO:0003415	0.0501807	38.4765	0.0508244	1	2	chondrocyte hypertrophy	SOX9
GO:0006001	0.0501807	38.4765	0.0508244	1	2	fructose catabolic process	KHK
GO:0006646	0.0501807	38.4765	0.0508244	1	2	phosphatidylethanolamine biosynthetic process	SLC27A1
GO:0006659	0.0501807	38.4765	0.0508244	1	2	phosphatidylserine biosynthetic process	SLC27A1
GO:0006663	0.0501807	38.4765	0.0508244	1	2	platelet activating factor biosynthetic process	LPCAT2
GO:0007109	0.0501807	38.4765	0.0508244	1	2	cytokinesis, completion of separation	ANXA11
GO:0007228	0.0501807	38.4765	0.0508244	1	2	positive regulation of hh target transcription factor activity	SMO
GO:0007529	0.0501807	38.4765	0.0508244	1	2	establishment of synaptic specificity at neuromuscular junction	GPHN
GO:0007538	0.0501807	38.4765	0.0508244	1	2	primary sex determination	SOX9
GO:0008050	0.0501807	38.4765	0.0508244	1	2	female courtship behavior	THRA
GO:0009441	0.0501807	38.4765	0.0508244	1	2	glycolate metabolic process	IGF1
GO:0010899	0.0501807	38.4765	0.0508244	1	2	regulation of phosphatidylcholine catabolic process	SCARB1
GO:0014834	0.0501807	38.4765	0.0508244	1	2	satellite cell maintenance involved in skeletal muscle regeneration	IGF1
GO:0015862	0.0501807	38.4765	0.0508244	1	2	uridine transport	SLC29A2
GO:0015920	0.0501807	38.4765	0.0508244	1	2	lipopolysaccharide transport	SCARB1
GO:0016199	0.0501807	38.4765	0.0508244	1	2	axon midline choice point recognition	APP
GO:0017055	0.0501807	38.4765	0.0508244	1	2	negative regulation of RNA polymerase II transcriptional preinitiation complex assembly	THRA
GO:0019413	0.0501807	38.4765	0.0508244	1	2	acetate biosynthetic process	ACSS1
GO:0019542	0.0501807	38.4765	0.0508244	1	2	propionate biosynthetic process	ACSS1
GO:0021757	0.0501807	38.4765	0.0508244	1	2	caudate nucleus development	FOXP2
GO:0021758	0.0501807	38.4765	0.0508244	1	2	putamen development	FOXP2
GO:0021914	0.0501807	38.4765	0.0508244	1	2	negative regulation of smoothened signaling pathway involved in ventral spinal cord patterning	TULP3
GO:0030070	0.0501807	38.4765	0.0508244	1	2	insulin processing	CPE
GO:0030820	0.0501807	38.4765	0.0508244	1	2	regulation of cAMP catabolic process	ARRB2
GO:0032049	0.0501807	38.4765	0.0508244	1	2	cardiolipin biosynthetic process	SLC27A1
GO:0032226	0.0501807	38.4765	0.0508244	1	2	positive regulation of synaptic transmission, dopaminergic	ARRB2
GO:0032513	0.0501807	38.4765	0.0508244	1	2	negative regulation of protein phosphatase type 2B activity	FKBP1B
GO:0033504	0.0501807	38.4765	0.0508244	1	2	floor plate development	SMO
GO:0034126	0.0501807	38.4765	0.0508244	1	2	positive regulation of MyD88-dependent toll-like receptor signaling pathway	MOG
GO:0034454	0.0501807	38.4765	0.0508244	1	2	microtubule anchoring at centrosome	BBS4
GO:0035106	0.0501807	38.4765	0.0508244	1	2	operant conditioning	TACR2
GO:0035791	0.0501807	38.4765	0.0508244	1	2	platelet-derived growth factor receptor-beta signaling pathway	PDGFA
GO:0042351	0.0501807	38.4765	0.0508244	1	2	'de novo' GDP-L-fucose biosynthetic process	GMDS
GO:0043006	0.0501807	38.4765	0.0508244	1	2	activation of phospholipase A2 activity by calcium-mediated signaling	NMUR2
GO:0043320	0.0501807	38.4765	0.0508244	1	2	natural killer cell degranulation	UNC13D
GO:0045084	0.0501807	38.4765	0.0508244	1	2	positive regulation of interleukin-12 biosynthetic process	LTB
GO:0045818	0.0501807	38.4765	0.0508244	1	2	negative regulation of glycogen catabolic process	ADRA1B
GO:0045925	0.0501807	38.4765	0.0508244	1	2	positive regulation of female receptivity	THRA
GO:0046368	0.0501807	38.4765	0.0508244	1	2	GDP-L-fucose metabolic process	GMDS
GO:0046548	0.0501807	38.4765	0.0508244	1	2	retinal rod cell development	BBS4
GO:0048478	0.0501807	38.4765	0.0508244	1	2	replication fork protection	TIPIN
GO:0048550	0.0501807	38.4765	0.0508244	1	2	negative regulation of pinocytosis	NR1H3
GO:0048669	0.0501807	38.4765	0.0508244	1	2	collateral sprouting in absence of injury	APP
GO:0050893	0.0501807	38.4765	0.0508244	1	2	sensory processing	BBS4
GO:0051563	0.0501807	38.4765	0.0508244	1	2	smooth endoplasmic reticulum calcium ion homeostasis	APP
GO:0051799	0.0501807	38.4765	0.0508244	1	2	negative regulation of hair follicle development	SMO
GO:0060147	0.0501807	38.4765	0.0508244	1	2	regulation of posttranscriptional gene silencing	POU5F1
GO:0060596	0.0501807	38.4765	0.0508244	1	2	mammary placode formation	TBX3
GO:0060737	0.0501807	38.4765	0.0508244	1	2	prostate gland morphogenetic growth	SOX9
GO:0060738	0.0501807	38.4765	0.0508244	1	2	epithelial-mesenchymal signaling involved in prostate gland development	FOXA1
GO:0060965	0.0501807	38.4765	0.0508244	1	2	negative regulation of gene silencing by miRNA	POU5F1
GO:0060966	0.0501807	38.4765	0.0508244	1	2	regulation of gene silencing by RNA	POU5F1
GO:0060971	0.0501807	38.4765	0.0508244	1	2	embryonic heart tube left/right pattern formation	NKX2-5
GO:0061113	0.0501807	38.4765	0.0508244	1	2	pancreas morphogenesis	SMO
GO:0061386	0.0501807	38.4765	0.0508244	1	2	closure of optic fissure	SOX11
GO:0070886	0.0501807	38.4765	0.0508244	1	2	positive regulation of calcineurin-NFAT signaling cascade	IGF1
GO:0071502	0.0501807	38.4765	0.0508244	1	2	cellular response to temperature stimulus	HTR2B
GO:0072034	0.0501807	38.4765	0.0508244	1	2	renal vesicle induction	SOX9
GO:0072289	0.0501807	38.4765	0.0508244	1	2	metanephric nephron tubule formation	SOX9
GO:0090081	0.0501807	38.4765	0.0508244	1	2	regulation of heart induction by regulation of canonical Wnt signaling pathway	POU5F1
GO:0090188	0.0501807	38.4765	0.0508244	1	2	negative regulation of pancreatic juice secretion	NR1H3
GO:2000054	0.0501807	38.4765	0.0508244	1	2	negative regulation of Wnt signaling pathway involved in dorsal/ventral axis specification	SOST
GO:2000383	0.0501807	38.4765	0.0508244	1	2	regulation of ectoderm development	FZD7
GO:2000727	0.0501807	38.4765	0.0508244	1	2	positive regulation of cardiac muscle cell differentiation	MEF2C
GO:2000793	0.0501807	38.4765	0.0508244	1	2	cell proliferation involved in heart valve development	TWIST2
GO:2000820	0.0501807	38.4765	0.0508244	1	2	negative regulation of transcription from RNA polymerase II promoter involved in smooth muscle cell differentiation	HEY2
GO:0043473	0.050486	3.86746	0.837863	3	33	pigmentation	MEF2C;HPS1;NRARP
GO:0001764	0.0507195	3.03516	1.39767	4	55	neuron migration	CCK;TUBB2B;APBB1;DCX
GO:0003015	0.0510696	2.35143	2.66828	6	105	heart process	HOPX;THRA;ADRA1B;NKX2-5;TACR3;FKBP1B
GO:0009967	0.0531738	1.56732	11.9035	18	480	positive regulation of signal transduction	MYD88;HTR2B;SOX9;CDKN2B;NR1H3;POU5F1;MOG;FOXA1;TRAF3IP2;ARRB2;CC2D1A;TMEM101;FZD7;RBPMS;ARL2BP;EPHA8;PDGFA;HGF
GO:0051148	0.0537567	5.97132	0.378827	2	15	negative regulation of muscle cell differentiation	HEY2;NKX2-5
GO:0010907	0.054105	5.94906	0.380199	2	15	positive regulation of glucose metabolic process	PTH;ADRA1B
GO:0006929	0.0543554	5.93318	0.381183	2	15	substrate-dependent cell migration	EPHA8;VEGFC
GO:0007512	0.0543554	5.93318	0.381183	2	15	adult heart development	ADRA1B;NKX2-5
GO:0060325	0.0543554	5.93318	0.381183	2	15	face morphogenesis	MMP2;TWIST2
GO:0098581	0.0543554	5.93318	0.381183	2	15	detection of external biotic stimulus	SCARB1;LY96
GO:0001763	0.0564507	2.52871	2.07288	5	83	morphogenesis of a branching structure	SOX2;TBX3;NFATC4;FOXA1;NRARP
GO:0010721	0.0605405	5.53887	0.404475	2	16	negative regulation of cell development	FOXA1;TACSTD2
GO:0031327	0.0606113	1.43764	18.0275	25	714	negative regulation of cellular biosynthetic process	HOPX;SOX9;THRA;NR1H3;LHX9;SOX2;MEF2C;POU5F1;HEY2;TBX3;TIPIN;EID1;FOXA1;SIX1;NELFB;SOX11;BHLHE40;SMO;YBX3;TBX22;TWIST2;NKX2-5;CCDC85B;NRARP;IRF2
GO:0033555	0.0608706	5.52124	0.405718	2	16	multicellular organismal response to stress	MEF2C;GABRA5
GO:0048522	0.0609348	1.76145	6.48401	11	275	positive regulation of cellular process	CDKN2B;HPS1;MOG;TACR2;SRPX2;TRAF3IP2;CC2D1A;TMEM101;BBS4;DKK2;LFNG
GO:0045744	0.060999	5.51448	0.406202	2	16	negative regulation of G-protein coupled receptor protein signaling pathway	HTR2B;ARRB2
GO:0030857	0.0611038	5.5089	0.406595	2	16	negative regulation of epithelial cell differentiation	TBX3;SMO
GO:0060231	0.0611038	5.5089	0.406595	2	16	mesenchymal to epithelial transition	FZD7;SMO
GO:0007193	0.0626797	3.51167	0.914839	3	36	adenylate cyclase-inhibiting G-protein coupled receptor signaling pathway	NPY1R;GNAZ;S1PR3
GO:0048747	0.0626797	3.51167	0.914839	3	36	muscle fiber development	SOX9;MEF2C;TBX3
GO:0009617	0.0627282	1.87203	4.98079	9	196	response to bacterium	MYD88;SCARB1;CHGA;NR1H3;SPARC;MEF2C;LY96;BAIAP2L1;WASL
GO:0010817	0.0642213	1.94744	4.25977	8	169	regulation of hormone levels	PPP3CB;CHGA;NPY1R;NNAT;TACR2;TBX3;SOX11;FKBP1B
GO:0035556	0.066156	1.8524	5.03675	9	202	intracellular signal transduction	MEF2C;WSB2;SMO;RPS6KA2;CORO2B;PLCL1;CNIH2;DCX;SHC4
GO:0071560	0.0667711	5.20229	0.427114	2	17	cellular response to transforming growth factor beta stimulus	SOX9;MEF2C
GO:0048167	0.0669321	3.40917	0.939983	3	37	regulation of synaptic plasticity	PPP3CB;PLAT;NFATC4
GO:1902582	0.067039	1.55894	10.6112	16	413	single-organism intracellular transport	HTR2B;THRA;IGF1;CASQ1;POU5F1;CASQ1;KIF1C;FZD7;RBPMS;SMO;COL4A3BP;CREB3L2;UNC13D;FKBP1B;ERGIC1;SLC25A12
GO:0090407	0.0670422	2.74445	1.53399	4	61	organophosphate biosynthetic process	GPHN;NMNAT2;CTPS2;GMDS
GO:0060070	0.0675969	3.39094	0.943574	3	38	canonical Wnt signaling pathway	FZD7;SMO;HOXB9
GO:0006221	0.0681201	5.14119	0.432007	2	17	pyrimidine nucleotide biosynthetic process	PRPS1;CTPS2
GO:0030539	0.0681201	5.14119	0.432007	2	17	male genitalia development	SOX2;TBX3
GO:0032720	0.0681201	5.14119	0.432007	2	17	negative regulation of tumor necrosis factor production	ARRB2;TWIST2
GO:0035235	0.0681201	5.14119	0.432007	2	17	ionotropic glutamate receptor signaling pathway	APP;GRIA3
GO:0045933	0.0681201	5.14119	0.432007	2	17	positive regulation of muscle contraction	TACR2;TACR3
GO:0018212	0.0702232	2.01228	3.60853	7	142	peptidyl-tyrosine modification	IGF1;APP;ARRB2;ARL2BP;PPP2R5B;PDGFA;HGF
GO:0060548	0.0709748	1.66444	7.44578	12	293	negative regulation of cell death	HTR2B;SOX9;IGF1;GPI;MEF2C;SIX1;ARRB2;SOX11;SMO;YBX3;TWIST2;NKX2-5
GO:0060537	0.071297	2.00441	3.62148	7	144	muscle tissue development	SOX9;CASQ1;HEY2;TBX3;CASQ1;HOXD10;NKX2-5
GO:0031100	0.0714083	3.31042	0.965664	3	38	organ regeneration	PRPS1;YBX3;HGF
GO:0007218	0.0724852	2.66721	1.57556	4	62	neuropeptide signaling pathway	AGRP;NPY1R;CPE;NMUR2
GO:0034130	0.0724852	2.66721	1.57556	4	62	toll-like receptor 1 signaling pathway	MYD88;MEF2C;LY96;RPS6KA2
GO:0060401	0.0724852	2.66721	1.57556	4	62	cytosolic calcium ion transport	HTR2B;CASQ1;CASQ1;FKBP1B
GO:0070665	0.0724852	2.66721	1.57556	4	62	positive regulation of leukocyte proliferation	MYD88;IL18;IGF1;MEF2C
GO:0032944	0.0732046	2.3326	2.23627	5	88	regulation of mononuclear cell proliferation	MYD88;IL18;IGF1;MEF2C;SOX11
GO:0007417	0.0734452	2.32907	2.23799	5	92	central nervous system development	MOG;SIX1;NMUR2;CTXN1;RCAN2
GO:0050931	0.0739047	19.3514	0.0757975	1	3	pigment cell differentiation	NRARP
GO:0032275	0.074098	19.298	0.076001	1	3	luteinizing hormone secretion	TBX3
GO:1901342	0.0741079	19.2959	0.0760113	1	3	regulation of vasculature development	HEY2
GO:0009086	0.0741165	19.2929	0.0760204	1	3	methionine biosynthetic process	MTR
GO:0006140	0.0742184	19.2663	0.0761276	1	3	regulation of nucleotide metabolic process	PGAM1
GO:0002023	0.0743218	19.2366	0.0762366	1	3	reduction of food intake in response to dietary excess	NMUR2
GO:0003139	0.0743218	19.2366	0.0762366	1	3	secondary heart field specification	MEF2C
GO:0003163	0.0743218	19.2366	0.0762366	1	3	sinoatrial node development	TBX3
GO:0003285	0.0743218	19.2366	0.0762366	1	3	septum secundum development	NKX2-5
GO:0003357	0.0743218	19.2366	0.0762366	1	3	noradrenergic neuron differentiation	SOX11
GO:0003413	0.0743218	19.2366	0.0762366	1	3	chondrocyte differentiation involved in endochondral bone morphogenesis	SOX9
GO:0007521	0.0743218	19.2366	0.0762366	1	3	muscle cell fate determination	MEF2C
GO:0010621	0.0743218	19.2366	0.0762366	1	3	negative regulation of transcription by transcription factor localization	HEY2
GO:0010694	0.0743218	19.2366	0.0762366	1	3	positive regulation of alkaline phosphatase activity	MEF2C
GO:0010831	0.0743218	19.2366	0.0762366	1	3	positive regulation of myotube differentiation	THRA
GO:0010838	0.0743218	19.2366	0.0762366	1	3	positive regulation of keratinocyte proliferation	TWIST2
GO:0010991	0.0743218	19.2366	0.0762366	1	3	negative regulation of SMAD protein complex assembly	PPM1A
GO:0014057	0.0743218	19.2366	0.0762366	1	3	positive regulation of acetylcholine secretion, neurotransmission	TACR2
GO:0015670	0.0743218	19.2366	0.0762366	1	3	carbon dioxide transport	AQP5
GO:0021610	0.0743218	19.2366	0.0762366	1	3	facial nerve morphogenesis	SIX1
GO:0021938	0.0743218	19.2366	0.0762366	1	3	smoothened signaling pathway involved in regulation of cerebellar granule cell precursor cell proliferation	SMO
GO:0022417	0.0743218	19.2366	0.0762366	1	3	protein maturation by protein folding	FKBP1B
GO:0030033	0.0743218	19.2366	0.0762366	1	3	microvillus assembly	STX2
GO:0030220	0.0743218	19.2366	0.0762366	1	3	platelet formation	MEF2C
GO:0030388	0.0743218	19.2366	0.0762366	1	3	fructose 1,6-bisphosphate metabolic process	ALDOC
GO:0030910	0.0743218	19.2366	0.0762366	1	3	olfactory placode formation	SOX2
GO:0032851	0.0743218	19.2366	0.0762366	1	3	positive regulation of Rab GTPase activity	TBC1D10B
GO:0033148	0.0743218	19.2366	0.0762366	1	3	positive regulation of intracellular estrogen receptor signaling pathway	FOXA1
GO:0033685	0.0743218	19.2366	0.0762366	1	3	negative regulation of luteinizing hormone secretion	TACR2
GO:0034418	0.0743218	19.2366	0.0762366	1	3	urate biosynthetic process	PRPS1
GO:0035774	0.0743218	19.2366	0.0762366	1	3	positive regulation of insulin secretion involved in cellular response to glucose stimulus	PPP3CB
GO:0035970	0.0743218	19.2366	0.0762366	1	3	peptidyl-threonine dephosphorylation	PPM1A
GO:0042789	0.0743218	19.2366	0.0762366	1	3	mRNA transcription from RNA polymerase II promoter	POU5F1
GO:0043415	0.0743218	19.2366	0.0762366	1	3	positive regulation of skeletal muscle tissue regeneration	HOPX
GO:0043490	0.0743218	19.2366	0.0762366	1	3	malate-aspartate shuttle	SLC25A12
GO:0043652	0.0743218	19.2366	0.0762366	1	3	engulfment of apoptotic cell	MORN4
GO:0043654	0.0743218	19.2366	0.0762366	1	3	recognition of apoptotic cell	SCARB1
GO:0045080	0.0743218	19.2366	0.0762366	1	3	positive regulation of chemokine biosynthetic process	MYD88
GO:0046471	0.0743218	19.2366	0.0762366	1	3	phosphatidylglycerol metabolic process	SLC27A1
GO:0046533	0.0743218	19.2366	0.0762366	1	3	negative regulation of photoreceptor cell differentiation	SOX9
GO:0051451	0.0743218	19.2366	0.0762366	1	3	myoblast migration	SIX1
GO:0051856	0.0743218	19.2366	0.0762366	1	3	adhesion to symbiont	SCARB1
GO:0060013	0.0743218	19.2366	0.0762366	1	3	righting reflex	FOXP2
GO:0060023	0.0743218	19.2366	0.0762366	1	3	soft palate development	SOX11
GO:0060235	0.0743218	19.2366	0.0762366	1	3	lens induction in camera-type eye	SOX2
GO:0060261	0.0743218	19.2366	0.0762366	1	3	positive regulation of transcription initiation from RNA polymerase II promoter	NKX2-5
GO:0060346	0.0743218	19.2366	0.0762366	1	3	bone trabecula formation	MMP2
GO:0060665	0.0743218	19.2366	0.0762366	1	3	regulation of branching involved in salivary gland morphogenesis by mesenchymal-epithelial signaling	HGF
GO:0060729	0.0743218	19.2366	0.0762366	1	3	intestinal epithelial structure maintenance	SOX9
GO:0060743	0.0743218	19.2366	0.0762366	1	3	epithelial cell maturation involved in prostate gland development	FOXA1
GO:0060913	0.0743218	19.2366	0.0762366	1	3	cardiac cell fate determination	POU5F1
GO:0071698	0.0743218	19.2366	0.0762366	1	3	olfactory placode development	SOX2
GO:0072102	0.0743218	19.2366	0.0762366	1	3	glomerulus morphogenesis	MEF2C
GO:0072172	0.0743218	19.2366	0.0762366	1	3	mesonephric tubule formation	SIX1
GO:0072173	0.0743218	19.2366	0.0762366	1	3	metanephric tubule morphogenesis	SOX9
GO:0090073	0.0743218	19.2366	0.0762366	1	3	positive regulation of protein homodimerization activity	MEF2C
GO:0090161	0.0743218	19.2366	0.0762366	1	3	Golgi ribbon formation	TMED5
GO:0097084	0.0743218	19.2366	0.0762366	1	3	vascular smooth muscle cell development	HEY2
GO:2000049	0.0743218	19.2366	0.0762366	1	3	positive regulation of cell-cell adhesion mediated by cadherin	FOXA1
GO:2000111	0.0743218	19.2366	0.0762366	1	3	positive regulation of macrophage apoptotic process	MEF2C
GO:2000189	0.0743218	19.2366	0.0762366	1	3	positive regulation of cholesterol homeostasis	NR1H3
GO:2000729	0.0743218	19.2366	0.0762366	1	3	positive regulation of mesenchymal cell proliferation involved in ureter development	SIX1
GO:2000741	0.0743218	19.2366	0.0762366	1	3	positive regulation of mesenchymal stem cell differentiation	SOX9
GO:0051145	0.0746446	4.84788	0.454824	2	18	smooth muscle cell differentiation	MEF2C;NFATC4
GO:0044275	0.0747992	4.84195	0.455366	2	18	cellular carbohydrate catabolic process	IGF1;PGAM1
GO:0043588	0.0748808	4.83904	0.455657	2	18	skin development	COL5A1;COL3A1
GO:0060284	0.0749518	2.11574	2.94514	6	119	regulation of cell development	APP;SIX1;PPP2R5B;APBB1;NKX2-5;LFNG
GO:0030850	0.0749711	4.8353	0.455967	2	18	prostate gland development	SOX9;MMP2
GO:0021510	0.0749883	3.23668	0.985619	3	39	spinal cord development	LHX9;SOX11;HOXD10
GO:0007157	0.0753864	4.81944	0.45742	2	18	heterophilic cell-cell adhesion	PVRL1;AMIGO3
GO:0044403	0.0753982	18.9486	0.07737	1	3	symbiosis, encompassing mutualism through parasitism	SCARB1
GO:0010827	0.0759278	2.62178	1.60097	4	63	regulation of glucose transport	IGF1;PTH;PEA15;NUP210
GO:0048878	0.0781175	1.52169	10.8468	16	429	chemical homeostasis	SLC9A4;HTR2B;TF;NPY1R;APP;CASQ1;CP;SLC9A2;BDKRB1;ATP6V1G2;S1PR3;CASQ1;FOXA1;NMUR2;ADRA1B;FKBP1B
GO:0051170	0.0781448	1.8602	4.44714	8	175	nuclear import	THRA;IGF1;POU5F1;TOB1;PPP1R10;FZD7;RBPMS;SMO
GO:0007368	0.0787352	2.58639	1.62122	4	64	determination of left/right symmetry	MEF2C;TBX3;BBS4;NKX2-5
GO:0003018	0.0789239	2.27731	2.2871	5	90	vascular process in circulatory system	HTR2B;MMP2;NPY1R;TACR2;ADRA1B
GO:0034134	0.0794514	2.57785	1.62638	4	64	toll-like receptor 2 signaling pathway	MYD88;MEF2C;LY96;RPS6KA2
GO:0007155	0.0799873	1.85007	4.47057	8	182	cell adhesion	SCARB1;COL5A1;HAPLN1;AEBP1;COL3A1;POSTN;FBLN5;TNFAIP6
GO:0042098	0.0826573	4.54317	0.48206	2	19	T cell proliferation	PPP3CB;FKBP1B
GO:0043123	0.0827197	2.05757	3.02405	6	119	positive regulation of I-kappaB kinase/NF-kappaB signaling	MYD88;HTR2B;TRAF3IP2;CC2D1A;TMEM101;PPM1A
GO:0001910	0.0828857	4.53555	0.482832	2	19	regulation of leukocyte mediated cytotoxicity	PPP3CB;ARRB2
GO:0030514	0.0828857	4.53555	0.482832	2	19	negative regulation of BMP signaling pathway	TOB1;SOST
GO:0032964	0.0828857	4.53555	0.482832	2	19	collagen biosynthetic process	COL5A1;COL3A1
GO:0048745	0.0828857	4.53555	0.482832	2	19	smooth muscle tissue development	FOXP2;SIX1
GO:0060795	0.0828857	4.53555	0.482832	2	19	cell fate commitment involved in formation of primary germ layer	SOX2;POU5F1
GO:0006006	0.0831681	2.53253	1.6522	4	67	glucose metabolic process	NPY1R;LDHA;HK1;PFKFB4
GO:0030168	0.083175	1.8327	4.50978	8	178	platelet activation	TIMP1;TF;IGF1;APP;SPARC;COL3A1;ARRB2;VEGFC
GO:0019220	0.083801	2.5274	1.65713	4	66	regulation of phosphate metabolic process	SCARB1;MEF2C;SLC27A1;FKBP1B
GO:0006909	0.084144	3.06952	1.03497	3	41	phagocytosis	ANXA11;UNC13D;ELMOD1
GO:0050671	0.0851121	3.05379	1.0401	3	41	positive regulation of lymphocyte proliferation	MYD88;IL18;IGF1
GO:0021987	0.0854543	3.04828	1.0419	3	41	cerebral cortex development	SOX2;FOXP2;BBS4
GO:0045669	0.0854543	3.04828	1.0419	3	41	positive regulation of osteoblast differentiation	IGF1;MEF2C;SOX11
GO:0051924	0.0854641	3.04817	1.04196	3	41	regulation of calcium ion transport	CASQ1;CASQ1;FKBP1B
GO:0001525	0.0859929	2.21512	2.34723	5	93	angiogenesis	IL18;MMP2;PDGFA;HOXA3;VEGFC
GO:0045017	0.086016	2.50204	1.67224	4	66	glycerolipid biosynthetic process	HTR2B;SLC27A1;LPCAT2;PDGFA
GO:0002755	0.0896985	2.46259	1.69721	4	67	MyD88-dependent toll-like receptor signaling pathway	MYD88;MEF2C;LY96;RPS6KA2
GO:0035265	0.0898438	2.97784	1.06456	3	42	organ growth	MEF2C;ADRA1B;NKX2-5
GO:0050714	0.0899871	4.30094	0.506221	2	20	positive regulation of protein secretion	APBB1;VEGFC
GO:0043547	0.0902751	2.97148	1.06679	3	42	positive regulation of GTPase activity	RGS17;CHN2;ELMOD1
GO:0051641	0.0903849	2.18028	2.38371	5	98	cellular localization	CPE;HEY2;FBLN5;SIX1;ARL2BP
GO:0019098	0.0906015	4.2832	0.508244	2	20	reproductive behavior	THRA;APP
GO:0045494	0.0906015	4.2832	0.508244	2	20	photoreceptor cell maintenance	USH1G;BBS4
GO:0070328	0.0906015	4.2832	0.508244	2	20	triglyceride homeostasis	SCARB1;NR1H3
GO:0071277	0.0906015	4.2832	0.508244	2	20	cellular response to calcium ion	HTR2B;MEF2C
GO:2000027	0.0950631	2.40825	1.73264	4	69	regulation of organ morphogenesis	FOXP2;TACSTD2;PDGFA;HGF
GO:0001841	0.0954178	2.89535	1.09272	3	43	neural tube formation	TULP3;BBS4;SOX11
GO:0046888	0.0954178	2.89535	1.09272	3	43	negative regulation of hormone secretion	CHGA;NPY1R;TACR2
GO:0007165	0.0954565	1.50104	10.366	15	406	signal transduction	PPP3CB;CCK;CXCL14;SPARC;LTB;STX2;SH3GLB2;TNFAIP6;CLIC2;ACTL6B;COL4A3BP;APBB1;NPAS4;BAIAP2L1;CSNK1G2
GO:0007267	0.0959419	1.77059	4.65994	8	192	cell-cell signaling	CXCL14;TBX3;LTB;TNFAIP6;SEMA4F;ADRA1B;FKBP1B;HGF
GO:0007599	0.0962265	13.0565	0.0998945	1	4	hemostasis	GPI
GO:0021953	0.0965514	4.10779	0.527332	2	21	central nervous system neuron differentiation	TULP3;SMO
GO:0008593	0.0970974	12.9299	0.100835	1	4	regulation of Notch signaling pathway	POSTN
GO:2000147	0.0972262	12.9121	0.100974	1	4	positive regulation of cell motility	TWIST2
GO:0090102	0.0973332	12.8964	0.101089	1	4	cochlea development	GABRA5
GO:0015749	0.0974666	2.12604	2.43957	5	96	monosaccharide transport	IGF1;PTH;HK1;PEA15;NUP210
GO:0003166	0.0975446	12.8664	0.101317	1	4	bundle of His development	NKX2-5
GO:0033299	0.0975446	12.8664	0.101317	1	4	secretion of lysosomal enzymes	HPS1
GO:0072033	0.0975525	12.8653	0.101326	1	4	renal vesicle formation	SMO
GO:0002467	0.0975765	12.862	0.101352	1	4	germinal center formation	UNC13D
GO:2000278	0.0975765	12.862	0.101352	1	4	regulation of DNA biosynthetic process	PDGFA
GO:0048663	0.0976311	4.07993	0.530809	2	21	neuron fate commitment	SOX2;SMO
GO:0048675	0.0976311	4.07993	0.530809	2	21	axon extension	PPP3CB;DCX
GO:0010092	0.0976563	12.8507	0.101438	1	4	specification of organ identity	MEF2C
GO:0002756	0.0976609	12.8502	0.101443	1	4	MyD88-independent toll-like receptor signaling pathway	LY96
GO:0001554	0.0978514	12.8233	0.101649	1	4	luteolysis	CASP2
GO:0001955	0.0978514	12.8233	0.101649	1	4	blood vessel maturation	MMP2
GO:0001978	0.0978514	12.8233	0.101649	1	4	regulation of systemic arterial blood pressure by carotid sinus baroreceptor feedback	ADRA1B
GO:0001997	0.0978514	12.8233	0.101649	1	4	positive regulation of the force of heart contraction by epinephrine-norepinephrine	ADRA1B
GO:0002032	0.0978514	12.8233	0.101649	1	4	desensitization of G-protein coupled receptor protein signaling pathway by arrestin	ARRB2
GO:0003130	0.0978514	12.8233	0.101649	1	4	BMP signaling pathway involved in heart induction	POU5F1
GO:0003133	0.0978514	12.8233	0.101649	1	4	endodermal-mesodermal cell signaling	POU5F1
GO:0006015	0.0978514	12.8233	0.101649	1	4	5-phosphoribose 1-diphosphate biosynthetic process	PRPS1
GO:0007386	0.0978514	12.8233	0.101649	1	4	compartment pattern specification	LFNG
GO:0009750	0.0978514	12.8233	0.101649	1	4	response to fructose	KHK
GO:0010544	0.0978514	12.8233	0.101649	1	4	negative regulation of platelet activation	PDGFA
GO:0010587	0.0978514	12.8233	0.101649	1	4	miRNA catabolic process	LIN28A
GO:0010881	0.0978514	12.8233	0.101649	1	4	regulation of cardiac muscle contraction by regulation of the release of sequestered calcium ion	FKBP1B
GO:0015853	0.0978514	12.8233	0.101649	1	4	adenine transport	SLC29A2
GO:0019800	0.0978514	12.8233	0.101649	1	4	peptide cross-linking via chondroitin 4-sulfate glycosaminoglycan	BGN
GO:0032474	0.0978514	12.8233	0.101649	1	4	otolith morphogenesis	SMO
GO:0032747	0.0978514	12.8233	0.101649	1	4	positive regulation of interleukin-23 production	MYD88
GO:0032914	0.0978514	12.8233	0.101649	1	4	positive regulation of transforming growth factor beta1 production	ATP6AP2
GO:0033128	0.0978514	12.8233	0.101649	1	4	negative regulation of histone phosphorylation	TWIST2
GO:0033262	0.0978514	12.8233	0.101649	1	4	regulation of nuclear cell cycle DNA replication	TIPIN
GO:0034145	0.0978514	12.8233	0.101649	1	4	positive regulation of toll-like receptor 4 signaling pathway	NR1H3
GO:0035630	0.0978514	12.8233	0.101649	1	4	bone mineralization involved in bone maturation	IGF1
GO:0035729	0.0978514	12.8233	0.101649	1	4	cellular response to hepatocyte growth factor stimulus	HGF
GO:0042218	0.0978514	12.8233	0.101649	1	4	1-aminocyclopropane-1-carboxylate biosynthetic process	GPT
GO:0042297	0.0978514	12.8233	0.101649	1	4	vocal learning	FOXP2
GO:0042761	0.0978514	12.8233	0.101649	1	4	very long-chain fatty acid biosynthetic process	FADS2
GO:0043031	0.0978514	12.8233	0.101649	1	4	negative regulation of macrophage activation	NR1H3
GO:0043153	0.0978514	12.8233	0.101649	1	4	entrainment of circadian clock by photoperiod	BHLHE40
GO:0046101	0.0978514	12.8233	0.101649	1	4	hypoxanthine biosynthetic process	PRPS1
GO:0046185	0.0978514	12.8233	0.101649	1	4	aldehyde catabolic process	GPI
GO:0048012	0.0978514	12.8233	0.101649	1	4	hepatocyte growth factor receptor signaling pathway	HGF
GO:0048251	0.0978514	12.8233	0.101649	1	4	elastic fiber assembly	FBLN5
GO:0048305	0.0978514	12.8233	0.101649	1	4	immunoglobulin secretion	TRAF3IP2
GO:0050965	0.0978514	12.8233	0.101649	1	4	detection of temperature stimulus involved in sensory perception of pain	ARRB2
GO:0051045	0.0978514	12.8233	0.101649	1	4	negative regulation of membrane protein ectodomain proteolysis	TIMP1
GO:0051124	0.0978514	12.8233	0.101649	1	4	synaptic growth at neuromuscular junction	APP
GO:0055005	0.0978514	12.8233	0.101649	1	4	ventricular cardiac myofibril assembly	NKX2-5
GO:0060022	0.0978514	12.8233	0.101649	1	4	hard palate development	SOX11
GO:0060054	0.0978514	12.8233	0.101649	1	4	positive regulation of epithelial cell proliferation involved in wound healing	FZD7
GO:0060336	0.0978514	12.8233	0.101649	1	4	negative regulation of interferon-gamma-mediated signaling pathway	NR1H3
GO:0060528	0.0978514	12.8233	0.101649	1	4	secretory columnal luminar epithelial cell differentiation involved in prostate glandular acinus development	FOXA1
GO:0060754	0.0978514	12.8233	0.101649	1	4	positive regulation of mast cell chemotaxis	VEGFC
GO:0071460	0.0978514	12.8233	0.101649	1	4	cellular response to cell-matrix adhesion	FSCN1
GO:0071498	0.0978514	12.8233	0.101649	1	4	cellular response to fluid shear stress	MEF2C
GO:0072095	0.0978514	12.8233	0.101649	1	4	regulation of branch elongation involved in ureteric bud branching	SIX1
GO:0072107	0.0978514	12.8233	0.101649	1	4	positive regulation of ureteric bud formation	SIX1
GO:0072193	0.0978514	12.8233	0.101649	1	4	ureter smooth muscle cell differentiation	SIX1
GO:0090308	0.0978514	12.8233	0.101649	1	4	regulation of methylation-dependent chromatin silencing	POU5F1
GO:0097237	0.0978514	12.8233	0.101649	1	4	cellular response to toxic substance	MEF2C
GO:2000121	0.0978514	12.8233	0.101649	1	4	regulation of removal of superoxide radicals	FBLN5
GO:2000251	0.0978514	12.8233	0.101649	1	4	positive regulation of actin cytoskeleton reorganization	BAIAP2L1
GO:2000778	0.0978514	12.8233	0.101649	1	4	positive regulation of interleukin-6 secretion	TWIST2
GO:0010171	0.0980464	4.06935	0.532143	2	21	body morphogenesis	MMP2;TWIST2
GO:0060420	0.098518	4.05742	0.533656	2	21	regulation of heart growth	MEF2C;NKX2-5
GO:0060441	0.098518	4.05742	0.533656	2	21	epithelial tube branching involved in lung morphogenesis	SOX2;FOXA1
GO:0034142	0.101399	2.34962	1.77351	4	70	toll-like receptor 4 signaling pathway	MYD88;MEF2C;LY96;RPS6KA2
GO:0045137	0.102468	3.94983	0.545985	2	22	development of primary sexual characteristics	SOX2;TBX3
GO:0007018	0.103195	2.08595	2.48354	5	98	microtubule-based movement	APP;TUBB2B;KIF1C;KIF2B;KIF1B
GO:0043433	0.105742	2.75811	1.14313	3	45	negative regulation of sequence-specific DNA binding transcription factor activity	THRA;PBX1;BHLHE40
GO:0071260	0.105831	2.757	1.14355	3	45	cellular response to mechanical stimulus	MYD88;SOX9;CASP2
GO:0008063	0.106301	2.30711	1.80427	4	71	Toll signaling pathway	MYD88;MEF2C;LY96;RPS6KA2
GO:0009409	0.10662	3.85421	0.559069	2	22	response to cold	THRA;YBX3
GO:0010633	0.10662	3.85421	0.559069	2	22	negative regulation of epithelial cell migration	TACSTD2;VASH1
GO:0050853	0.10662	3.85421	0.559069	2	22	B cell receptor signaling pathway	MEF2C;CD79A
GO:0071230	0.10662	3.85421	0.559069	2	22	cellular response to amino acid stimulus	MMP2;COL3A1
GO:1900047	0.10662	3.85421	0.559069	2	22	negative regulation of hemostasis	PLAT;PDGFA
GO:0001655	0.110476	1.88977	3.27601	6	130	urogenital system development	THRA;ADAMTS1;MEF2C;SIX1;SOX11;SMO
GO:0008406	0.111464	3.74032	0.573915	2	23	gonad development	FZD7;SMO
GO:0006355	0.111747	1.45541	10.6113	15	443	regulation of transcription, DNA-templated	AEBP1;ADNP;LIN28A;PATZ1;NR2E1;GTF2B;RAX;HOXD12;ZNF134;DMRTA1;MAGED2;HOXA3;HOXA2;HOXB5;TCEAL1
GO:0009790	0.113192	2.02113	2.55713	5	107	embryo development	FOXP2;FOXA1;STOX2;LRAT;PDGFA
GO:0001975	0.114893	3.67035	0.584481	2	23	response to amphetamine	PPP3CB;ADRA1B
GO:0030199	0.114893	3.67035	0.584481	2	23	collagen fibril organization	COL5A1;COL3A1
GO:0030433	0.114893	3.67035	0.584481	2	23	ER-associated ubiquitin-dependent protein catabolic process	ERLEC1;DNAJB9
GO:0032760	0.114893	3.67035	0.584481	2	23	positive regulation of tumor necrosis factor production	MYD88;TWIST2
GO:0046326	0.114893	3.67035	0.584481	2	23	positive regulation of glucose import	IGF1;PTH
GO:0071347	0.114893	3.67035	0.584481	2	23	cellular response to interleukin-1	SOX9;MMP2
GO:0090207	0.114893	3.67035	0.584481	2	23	regulation of triglyceride metabolic process	SCARB1;NR1H3
GO:0034637	0.116666	2.63122	1.19437	3	47	cellular carbohydrate biosynthetic process	IGF1;PTH;PPP1R3E
GO:0042445	0.118007	1.99348	2.59204	5	102	hormone metabolic process	CPE;FOXA1;RBP1;LRAT;ATP6AP2
GO:0009855	0.119503	9.72867	0.125641	1	5	determination of bilateral symmetry	SYBU
GO:0048048	0.119827	9.7	0.126	1	5	embryonic eye morphogenesis	MAB21L2
GO:0032881	0.119837	9.69915	0.126011	1	5	regulation of polysaccharide metabolic process	ADRA1B
GO:0044093	0.120031	2.59562	1.20983	3	48	positive regulation of molecular function	IGF1;TWIST2;LFNG
GO:0060260	0.120056	9.6799	0.126254	1	5	regulation of transcription initiation from RNA polymerase II promoter	THRA
GO:0007184	0.120115	9.67483	0.126318	1	5	SMAD protein import into nucleus	TOB1
GO:0045823	0.120153	9.67145	0.126361	1	5	positive regulation of heart contraction	NKX2-5
GO:0030157	0.120421	9.64815	0.126658	1	5	pancreatic juice secretion	AQP5
GO:0005981	0.12046	9.64478	0.126701	1	5	regulation of glycogen catabolic process	PPP1R3E
GO:0001996	0.120785	9.61661	0.127061	1	5	positive regulation of heart rate by epinephrine-norepinephrine	ADRA1B
GO:0002043	0.120785	9.61661	0.127061	1	5	blood vessel endothelial cell proliferation involved in sprouting angiogenesis	NRARP
GO:0002634	0.120785	9.61661	0.127061	1	5	regulation of germinal center formation	MEF2C
GO:0003057	0.120785	9.61661	0.127061	1	5	regulation of the force of heart contraction by chemical signal	ADRA1B
GO:0003264	0.120785	9.61661	0.127061	1	5	regulation of cardioblast proliferation	SIX1
GO:0006003	0.120785	9.61661	0.127061	1	5	fructose 2,6-bisphosphate metabolic process	PFKFB4
GO:0006777	0.120785	9.61661	0.127061	1	5	Mo-molybdopterin cofactor biosynthetic process	GPHN
GO:0007199	0.120785	9.61661	0.127061	1	5	G-protein coupled receptor signaling pathway coupled to cGMP nucleotide second messenger	FZD7
GO:0007223	0.120785	9.61661	0.127061	1	5	Wnt signaling pathway, calcium modulating pathway	FZD7
GO:0009223	0.120785	9.61661	0.127061	1	5	pyrimidine deoxyribonucleotide catabolic process	NT5M
GO:0010667	0.120785	9.61661	0.127061	1	5	negative regulation of cardiac muscle cell apoptotic process	NKX2-5
GO:0010832	0.120785	9.61661	0.127061	1	5	negative regulation of myotube differentiation	NKX2-5
GO:0010996	0.120785	9.61661	0.127061	1	5	response to auditory stimulus	FOXP2
GO:0014012	0.120785	9.61661	0.127061	1	5	peripheral nervous system axon regeneration	MMP2
GO:0015937	0.120785	9.61661	0.127061	1	5	coenzyme A biosynthetic process	PANK3
GO:0019227	0.120785	9.61661	0.127061	1	5	neuronal action potential propagation	FKBP1B
GO:0021940	0.120785	9.61661	0.127061	1	5	positive regulation of cerebellar granule cell precursor proliferation	SMO
GO:0030432	0.120785	9.61661	0.127061	1	5	peristalsis	NPY1R
GO:0030574	0.120785	9.61661	0.127061	1	5	collagen catabolic process	MMP2
GO:0031573	0.120785	9.61661	0.127061	1	5	intra-S DNA damage checkpoint	TIPIN
GO:0032430	0.120785	9.61661	0.127061	1	5	positive regulation of phospholipase A2 activity	NMUR2
GO:0032494	0.120785	9.61661	0.127061	1	5	response to peptidoglycan	MYD88
GO:0033866	0.120785	9.61661	0.127061	1	5	nucleoside bisphosphate biosynthetic process	PANK3
GO:0042699	0.120785	9.61661	0.127061	1	5	follicle-stimulating hormone signaling pathway	ARRB2
GO:0045819	0.120785	9.61661	0.127061	1	5	positive regulation of glycogen catabolic process	ADRA1B
GO:0046541	0.120785	9.61661	0.127061	1	5	saliva secretion	AQP5
GO:0050655	0.120785	9.61661	0.127061	1	5	dermatan sulfate proteoglycan metabolic process	CHST14
GO:0051156	0.120785	9.61661	0.127061	1	5	glucose 6-phosphate metabolic process	GPI
GO:0051481	0.120785	9.61661	0.127061	1	5	negative regulation of cytosolic calcium ion concentration	NPY1R
GO:0051497	0.120785	9.61661	0.127061	1	5	negative regulation of stress fiber assembly	TACSTD2
GO:0051590	0.120785	9.61661	0.127061	1	5	positive regulation of neurotransmitter transport	TACR2
GO:0051877	0.120785	9.61661	0.127061	1	5	pigment granule aggregation in cell center	BBS4
GO:0051891	0.120785	9.61661	0.127061	1	5	positive regulation of cardioblast differentiation	NKX2-5
GO:0060174	0.120785	9.61661	0.127061	1	5	limb bud formation	SOX11
GO:0060296	0.120785	9.61661	0.127061	1	5	regulation of cilium beat frequency involved in ciliary motility	BBS4
GO:0061526	0.120785	9.61661	0.127061	1	5	acetylcholine secretion	TACR2
GO:0071504	0.120785	9.61661	0.127061	1	5	cellular response to heparin	SOX9
GO:0071639	0.120785	9.61661	0.127061	1	5	positive regulation of monocyte chemotactic protein-1 production	TWIST2
GO:0090050	0.120785	9.61661	0.127061	1	5	positive regulation of cell migration involved in sprouting angiogenesis	SRPX2
GO:1902019	0.120785	9.61661	0.127061	1	5	regulation of ciliary cell motility	BBS4
GO:2000036	0.120785	9.61661	0.127061	1	5	regulation of stem cell maintenance	SMO
GO:2000573	0.120785	9.61661	0.127061	1	5	positive regulation of DNA biosynthetic process	HGF
GO:2000773	0.120785	9.61661	0.127061	1	5	negative regulation of cellular senescence	TWIST2
GO:2000780	0.120785	9.61661	0.127061	1	5	negative regulation of double-strand break repair	TWIST2
GO:0006458	0.120801	9.61532	0.127079	1	5	'de novo' protein folding	FKBP1B
GO:0030817	0.120869	9.60943	0.127155	1	5	regulation of cAMP biosynthetic process	ARRB2
GO:0044042	0.122416	3.51957	0.607155	2	24	glucan metabolic process	IGF1;PTH
GO:0034976	0.123258	2.17637	1.90592	4	75	response to endoplasmic reticulum stress	HDGF;PPP2R5B;COL4A3BP;CREB3L2
GO:0001776	0.123324	3.50321	0.609893	2	24	leukocyte homeostasis	PPP3CB;MEF2C
GO:0031102	0.123324	3.50321	0.609893	2	24	neuron projection regeneration	MMP2;SMO
GO:0032612	0.123324	3.50321	0.609893	2	24	interleukin-1 production	S1PR3;ARRB2
GO:0033572	0.123324	3.50321	0.609893	2	24	transferrin transport	TF;ATP6V1G2
GO:0045931	0.123324	3.50321	0.609893	2	24	positive regulation of mitotic cell cycle	APP;FOXA1
GO:0046330	0.123324	3.50321	0.609893	2	24	positive regulation of JNK cascade	MYD88;FZD7
GO:0051353	0.123324	3.50321	0.609893	2	24	positive regulation of oxidoreductase activity	HTR2B;SCARB1
GO:0055024	0.123324	3.50321	0.609893	2	24	regulation of cardiac muscle tissue development	MEF2C;NKX2-5
GO:0072512	0.123324	3.50321	0.609893	2	24	trivalent inorganic cation transport	TF;ATP6V1G2
GO:0009887	0.12409	2.16805	1.91001	4	82	organ morphogenesis	STX2;SEMA6A;LFNG;VEGFC
GO:0030278	0.124641	2.54751	1.23055	3	49	regulation of ossification	IGF1;SOX2;TOB1
GO:0048017	0.125275	1.95286	2.64287	5	104	inositol lipid-mediated signaling	HTR2B;SOX9;IGF1;PDGFA;TWIST2
GO:0008104	0.126323	1.65209	4.97659	8	200	protein localization	TF;HPS1;SLC9A2;ATP6V1G2;TRAF3IP2;IFT27;ERCC3;NKIRAS2
GO:0043112	0.127667	2.14595	1.93133	4	76	receptor metabolic process	HTR2B;NR1H3;ARRB2;GRIA3
GO:0048514	0.127886	3.41706	0.623382	2	25	blood vessel morphogenesis	PLAT;SIX1
GO:0000902	0.129836	3.37873	0.629032	2	26	cell morphogenesis	COL4A3BP;HGF
GO:0045861	0.131254	3.36105	0.633396	2	25	negative regulation of proteolysis	PLAT;NR1H3
GO:0014855	0.131899	3.35061	0.635305	2	25	striated muscle cell proliferation	MEF2C;NKX2-5
GO:0030858	0.131899	3.35061	0.635305	2	25	positive regulation of epithelial cell differentiation	SOX9;SOX2
GO:0051602	0.131899	3.35061	0.635305	2	25	response to electrical stimulus	MMP2;DCX
GO:0060322	0.131899	3.35061	0.635305	2	25	head development	MMP2;TWIST2
GO:0031323	0.132272	1.32812	17.0949	22	726	regulation of cellular metabolic process	AEBP1;FOXP2;ADNP;TOB1;CREG1;SRPX2;PATZ1;NR2E1;GTF2B;RAX;HOXD12;ZNF134;ATP6AP2;ACTL6B;DMRTA1;MAGED2;HOXA3;HOXA2;FKBP1B;TRAK1;HOXB5;TCEAL1
GO:0043406	0.132884	3.3349	0.638225	2	25	positive regulation of MAP kinase activity	HTR2B;PDGFA
GO:0051091	0.133632	2.46287	1.27053	3	50	positive regulation of sequence-specific DNA binding transcription factor activity	FOXA1;BEX1;PPP2R5B
GO:0032989	0.135844	8.14812	0.144207	1	6	cellular component morphogenesis	SUPV3L1
GO:0035150	0.136682	2.08759	1.98215	4	78	regulation of tube size	HTR2B;MMP2;NPY1R;ADRA1B
GO:0007179	0.13784	2.42513	1.28882	3	51	transforming growth factor beta receptor signaling pathway	COL3A1;ARRB2;PDGFA
GO:0006796	0.138926	1.88493	2.73562	5	112	phosphate-containing compound metabolic process	NT5M;XDH;NMNAT2;CTPS2;GMDS
GO:0043392	0.139149	3.2322	0.656465	2	26	negative regulation of DNA binding	SMO;TWIST2
GO:0002009	0.139456	2.40943	1.29559	3	53	morphogenesis of an epithelium	TACSTD2;PDGFA;HGF
GO:0043401	0.139495	2.41111	1.29602	3	51	steroid hormone mediated signaling pathway	THRA;NR1H3;NR2E1
GO:0048592	0.139556	7.90972	0.148408	1	6	eye morphogenesis	COL5A1
GO:0009100	0.139894	1.55768	5.92104	9	233	glycoprotein metabolic process	ST3GAL4;BGN;IGF1;ST3GAL1;STT3A;GALNT12;GALNT11;CHST14;TRAK1
GO:0009251	0.140605	3.21072	0.660717	2	26	glucan catabolic process	PPP1R3E;ADRA1B
GO:0044247	0.140605	3.21072	0.660717	2	26	cellular polysaccharide catabolic process	PPP1R3E;ADRA1B
GO:0050819	0.140605	3.21072	0.660717	2	26	negative regulation of coagulation	PLAT;PDGFA
GO:0060986	0.140605	3.21072	0.660717	2	26	endocrine hormone secretion	TACR2;TBX3
GO:0071300	0.140605	3.21072	0.660717	2	26	cellular response to retinoic acid	SOX9;FZD7
GO:0042693	0.141859	7.76881	0.15102	1	6	muscle cell fate commitment	SMO
GO:0010656	0.142274	7.74392	0.151492	1	6	negative regulation of muscle cell apoptotic process	NKX2-5
GO:0072088	0.14233	7.74054	0.151556	1	6	nephron epithelium morphogenesis	SMO
GO:0055012	0.142353	7.73919	0.151582	1	6	ventricular cardiac muscle cell differentiation	MEF2C
GO:0050803	0.142558	7.72703	0.151815	1	6	regulation of synapse structure and activity	APP
GO:0048853	0.1427	7.71852	0.151976	1	6	forebrain morphogenesis	SMO
GO:0050957	0.1427	7.71852	0.151976	1	6	equilibrioception	USH1G
GO:0055015	0.142734	7.7165	0.152015	1	6	ventricular cardiac muscle cell development	HEY2
GO:0030219	0.142825	7.71111	0.152118	1	6	megakaryocyte differentiation	CDKN2B
GO:0060043	0.142825	7.71111	0.152118	1	6	regulation of cardiac muscle cell proliferation	NKX2-5
GO:0014896	0.142859	7.70909	0.152157	1	6	muscle hypertrophy	HTR2B
GO:0071887	0.14303	7.69899	0.152352	1	6	leukocyte apoptotic process	TRAF3IP2
GO:0001946	0.143137	7.69262	0.152473	1	6	lymphangiogenesis	CCBE1
GO:0003180	0.143137	7.69262	0.152473	1	6	aortic valve morphogenesis	TWIST2
GO:0003306	0.143137	7.69262	0.152473	1	6	Wnt signaling pathway involved in heart development	POU5F1
GO:0006265	0.143137	7.69262	0.152473	1	6	DNA topological change	ERCC3
GO:0006654	0.143137	7.69262	0.152473	1	6	phosphatidic acid biosynthetic process	SLC27A1
GO:0007638	0.143137	7.69262	0.152473	1	6	mechanosensory behavior	FOXP2
GO:0009744	0.143137	7.69262	0.152473	1	6	response to sucrose	KHK
GO:0010172	0.143137	7.69262	0.152473	1	6	embryonic body morphogenesis	MAB21L2
GO:0010459	0.143137	7.69262	0.152473	1	6	negative regulation of heart rate	FKBP1B
GO:0010662	0.143137	7.69262	0.152473	1	6	regulation of striated muscle cell apoptotic process	NKX2-5
GO:0010870	0.143137	7.69262	0.152473	1	6	positive regulation of receptor biosynthetic process	NR1H3
GO:0015810	0.143137	7.69262	0.152473	1	6	aspartate transport	SLC25A12
GO:0016048	0.143137	7.69262	0.152473	1	6	detection of temperature stimulus	ARRB2
GO:0019509	0.143137	7.69262	0.152473	1	6	L-methionine salvage from methylthioadenosine	MRI1
GO:0021520	0.143137	7.69262	0.152473	1	6	spinal cord motor neuron cell fate specification	HOXD10
GO:0031017	0.143137	7.69262	0.152473	1	6	exocrine pancreas development	SMO
GO:0031054	0.143137	7.69262	0.152473	1	6	pre-miRNA processing	LIN28A
GO:0032000	0.143137	7.69262	0.152473	1	6	positive regulation of fatty acid beta-oxidation	TWIST2
GO:0032691	0.143137	7.69262	0.152473	1	6	negative regulation of interleukin-1 beta production	ARRB2
GO:0033015	0.143137	7.69262	0.152473	1	6	tetrapyrrole catabolic process	BLVRA
GO:0033683	0.143137	7.69262	0.152473	1	6	nucleotide-excision repair, DNA incision	ERCC3
GO:0034629	0.143137	7.69262	0.152473	1	6	cellular protein complex localization	WASL
GO:0035058	0.143137	7.69262	0.152473	1	6	nonmotile primary cilium assembly	BBS4
GO:0035382	0.143137	7.69262	0.152473	1	6	sterol transmembrane transport	SCARB1
GO:0042167	0.143137	7.69262	0.152473	1	6	heme catabolic process	BLVRA
GO:0043117	0.143137	7.69262	0.152473	1	6	positive regulation of vascular permeability	TACR2
GO:0045112	0.143137	7.69262	0.152473	1	6	integrin biosynthetic process	COL5A1
GO:0046718	0.143137	7.69262	0.152473	1	6	viral entry into host cell	PVRL1
GO:0048263	0.143137	7.69262	0.152473	1	6	determination of dorsal identity	SYBU
GO:0048642	0.143137	7.69262	0.152473	1	6	negative regulation of skeletal muscle tissue development	YBX3
GO:0048643	0.143137	7.69262	0.152473	1	6	positive regulation of skeletal muscle tissue development	MEF2C
GO:0048752	0.143137	7.69262	0.152473	1	6	semicircular canal morphogenesis	SMO
GO:0048845	0.143137	7.69262	0.152473	1	6	venous blood vessel morphogenesis	CCBE1
GO:0048935	0.143137	7.69262	0.152473	1	6	peripheral nervous system neuron development	HOXD10
GO:0050755	0.143137	7.69262	0.152473	1	6	chemokine metabolic process	MYD88
GO:0050910	0.143137	7.69262	0.152473	1	6	detection of mechanical stimulus involved in sensory perception of sound	SOX2
GO:0060008	0.143137	7.69262	0.152473	1	6	Sertoli cell differentiation	SOX9
GO:0060253	0.143137	7.69262	0.152473	1	6	negative regulation of glial cell proliferation	SOX11
GO:0060294	0.143137	7.69262	0.152473	1	6	cilium movement involved in cell motility	BBS4
GO:0060444	0.143137	7.69262	0.152473	1	6	branching involved in mammary gland duct morphogenesis	TBX3
GO:0060501	0.143137	7.69262	0.152473	1	6	positive regulation of epithelial cell proliferation involved in lung morphogenesis	FOXP2
GO:0060914	0.143137	7.69262	0.152473	1	6	heart formation	MEF2C
GO:0070508	0.143137	7.69262	0.152473	1	6	cholesterol import	SCARB1
GO:0071265	0.143137	7.69262	0.152473	1	6	L-methionine biosynthetic process	MRI1
GO:0071392	0.143137	7.69262	0.152473	1	6	cellular response to estradiol stimulus	MMP2
GO:0072189	0.143137	7.69262	0.152473	1	6	ureter development	SIX1
GO:0072234	0.143137	7.69262	0.152473	1	6	metanephric nephron tubule development	SOX9
GO:0072283	0.143137	7.69262	0.152473	1	6	metanephric renal vesicle morphogenesis	SMO
GO:1901213	0.143137	7.69262	0.152473	1	6	regulation of transcription from RNA polymerase II promoter involved in heart development	POU5F1
GO:0016569	0.143291	7.68396	0.152648	1	6	covalent chromatin modification	POU5F1
GO:0009416	0.14422	2.04218	2.02359	4	80	response to light stimulus	APP;BHLHE40;APBB1;ADRA1B
GO:0001701	0.144544	1.73888	3.54415	6	140	in utero embryonic development	VIM;TBX3;TULP3;SMO;YBX3;COL4A3BP
GO:0034340	0.145423	2.36169	1.32143	3	52	response to type I interferon	TYK2;IRF6;IRF2
GO:0001822	0.147031	2.34807	1.32817	3	53	kidney development	THRA;ADAMTS1;SOX11
GO:0048519	0.147057	2.34744	1.32825	3	56	negative regulation of biological process	CASQ1;CASQ1;BBS4
GO:0019953	0.147347	3.11049	0.680136	2	27	sexual reproduction	THRA;APP
GO:0071222	0.147543	3.10748	0.680692	2	27	cellular response to lipopolysaccharide	NR1H3;MEF2C
GO:0006518	0.147864	3.10313	0.68162	2	27	peptide metabolic process	CPE;PAM
GO:0050673	0.148283	3.0928	0.682691	2	28	epithelial cell proliferation	COL8A1;COL8A2
GO:0008344	0.148996	3.08784	0.684883	2	27	adult locomotory behavior	APP;HOXD10
GO:0002062	0.149077	3.08676	0.685116	2	27	chondrocyte differentiation	MEF2C;CREB3L2
GO:0050830	0.14943	3.08202	0.68613	2	27	defense response to Gram-positive bacterium	MYD88;CHGA
GO:0055017	0.14943	3.08202	0.68613	2	27	cardiac muscle tissue growth	MEF2C;NKX2-5
GO:0060042	0.14943	3.08202	0.68613	2	27	retina morphogenesis in camera-type eye	SOX9;SOX2
GO:0022404	0.151432	2.31426	1.34685	3	53	molting cycle process	SOX9;SMO;PDGFA
GO:0071706	0.151432	2.31426	1.34685	3	53	tumor necrosis factor superfamily cytokine production	MYD88;ARRB2;TWIST2
GO:0046649	0.15209	1.99786	2.06597	4	82	lymphocyte activation	PPP3CB;TPD52;CD79A;FKBP1B
GO:0050731	0.155446	1.97983	2.0838	4	82	positive regulation of peptidyl-tyrosine phosphorylation	IGF1;ARRB2;ARL2BP;HGF
GO:0071241	0.15752	2.26868	1.37226	3	54	cellular response to inorganic substance	HTR2B;MEF2C;NFATC4
GO:0048738	0.157877	2.96923	0.710162	2	28	cardiac muscle tissue development	HEY2;TBX3
GO:0001569	0.158363	2.96322	0.711542	2	28	patterning of blood vessels	NFATC4;NRARP
GO:0001754	0.158363	2.96322	0.711542	2	28	eye photoreceptor cell differentiation	SOX9;BBS4
GO:0035690	0.158363	2.96322	0.711542	2	28	cellular response to drug	PPP3CB;MEF2C
GO:0046847	0.158363	2.96322	0.711542	2	28	filopodium assembly	SH3GLB2;BAIAP2L1
GO:0048146	0.158363	2.96322	0.711542	2	28	positive regulation of fibroblast proliferation	IGF1;PDGFA
GO:0055080	0.161151	1.78553	2.87624	5	115	cation homeostasis	SLC9A4;TF;CP;SLC9A2;ATP6V1G2
GO:0045088	0.161626	1.78363	2.87918	5	114	regulation of innate immune response	MYD88;MEF2C;LY96;MOG;RPS6KA2
GO:0060828	0.161855	6.5454	0.174311	1	7	regulation of canonical Wnt signaling pathway	SYBU
GO:0072009	0.163572	6.46893	0.17631	1	7	nephron epithelium development	MEF2C
GO:0002694	0.163592	6.46839	0.176333	1	7	regulation of leukocyte activation	NR1H3
GO:0046887	0.163681	2.22486	1.39767	3	55	positive regulation of hormone secretion	PPP3CB;NNAT;SOX11
GO:0051494	0.163681	2.22486	1.39767	3	55	negative regulation of cytoskeleton organization	MAP2;TACSTD2;KANK4
GO:0051155	0.163967	6.45158	0.176771	1	7	positive regulation of striated muscle cell differentiation	HOPX
GO:0060563	0.164044	6.4482	0.176861	1	7	neuroepithelial cell differentiation	SOX11
GO:0006220	0.164122	6.44482	0.176951	1	7	pyrimidine nucleotide metabolic process	NT5M
GO:0021904	0.164426	6.43154	0.177306	1	7	dorsal/ventral neural tube patterning	SMO
GO:0002089	0.164452	6.43042	0.177336	1	7	lens morphogenesis in camera-type eye	SOX11
GO:0072273	0.16449	6.42873	0.177381	1	7	metanephric nephron morphogenesis	SOX9
GO:0003197	0.164516	6.42761	0.177411	1	7	endocardial cushion development	CRELD1
GO:0006110	0.164529	6.42705	0.177426	1	7	regulation of glycolysis	PGAM1
GO:0007019	0.164607	6.42368	0.177517	1	7	microtubule depolymerization	KIF2B
GO:0003148	0.164923	6.40996	0.177885	1	7	outflow tract septum morphogenesis	NKX2-5
GO:0010454	0.164923	6.40996	0.177885	1	7	negative regulation of cell fate commitment	FZD7
GO:0010507	0.164923	6.40996	0.177885	1	7	negative regulation of autophagy	HTR2B
GO:0010613	0.164923	6.40996	0.177885	1	7	positive regulation of cardiac muscle hypertrophy	IGF1
GO:0010669	0.164923	6.40996	0.177885	1	7	epithelial structure maintenance	SOX9
GO:0010887	0.164923	6.40996	0.177885	1	7	negative regulation of cholesterol storage	NR1H3
GO:0014067	0.164923	6.40996	0.177885	1	7	negative regulation of phosphatidylinositol 3-kinase signaling	TWIST2
GO:0019673	0.164923	6.40996	0.177885	1	7	GDP-mannose metabolic process	GMDS
GO:0032099	0.164923	6.40996	0.177885	1	7	negative regulation of appetite	BBS4
GO:0032740	0.164923	6.40996	0.177885	1	7	positive regulation of interleukin-17 production	MYD88
GO:0032816	0.164923	6.40996	0.177885	1	7	positive regulation of natural killer cell activation	HPS1
GO:0033197	0.164923	6.40996	0.177885	1	7	response to vitamin E	FKBP1B
GO:0033210	0.164923	6.40996	0.177885	1	7	leptin-mediated signaling pathway	BBS4
GO:0035413	0.164923	6.40996	0.177885	1	7	positive regulation of catenin import into nucleus	POU5F1
GO:0043545	0.164923	6.40996	0.177885	1	7	molybdopterin cofactor metabolic process	GPHN
GO:0045351	0.164923	6.40996	0.177885	1	7	type I interferon biosynthetic process	MYD88
GO:0045663	0.164923	6.40996	0.177885	1	7	positive regulation of myoblast differentiation	MEF2C
GO:0045906	0.164923	6.40996	0.177885	1	7	negative regulation of vasoconstriction	MMP2
GO:0046325	0.164923	6.40996	0.177885	1	7	negative regulation of glucose import	PEA15
GO:0048069	0.164923	6.40996	0.177885	1	7	eye pigmentation	HPS1
GO:0048703	0.164923	6.40996	0.177885	1	7	embryonic viscerocranium morphogenesis	SMO
GO:0050832	0.164923	6.40996	0.177885	1	7	defense response to fungus	CHGA
GO:0051006	0.164923	6.40996	0.177885	1	7	positive regulation of lipoprotein lipase activity	NR1H3
GO:0051775	0.164923	6.40996	0.177885	1	7	response to redox state	FKBP1B
GO:0060033	0.164923	6.40996	0.177885	1	7	anatomical structure regression	MMP2
GO:0060177	0.164923	6.40996	0.177885	1	7	regulation of angiotensin metabolic process	ATP6AP2
GO:0060413	0.164923	6.40996	0.177885	1	7	atrial septum morphogenesis	NKX2-5
GO:0060632	0.164923	6.40996	0.177885	1	7	regulation of microtubule-based movement	BBS4
GO:0060969	0.164923	6.40996	0.177885	1	7	negative regulation of gene silencing	POU5F1
GO:0061323	0.164923	6.40996	0.177885	1	7	cell proliferation involved in heart morphogenesis	SIX1
GO:0071397	0.164923	6.40996	0.177885	1	7	cellular response to cholesterol	SMO
GO:0072124	0.164923	6.40996	0.177885	1	7	regulation of glomerular mesangial cell proliferation	PDGFA
GO:0072207	0.164923	6.40996	0.177885	1	7	metanephric epithelium development	SOX9
GO:0090201	0.164923	6.40996	0.177885	1	7	negative regulation of release of cytochrome c from mitochondria	IGF1
GO:1901374	0.164923	6.40996	0.177885	1	7	acetate ester transport	TACR2
GO:1902742	0.164923	6.40996	0.177885	1	7	apoptotic process involved in development	NKX2-5
GO:2000020	0.164923	6.40996	0.177885	1	7	positive regulation of male gonad development	SOX9
GO:2000679	0.164923	6.40996	0.177885	1	7	positive regulation of transcription regulatory region DNA binding	TWIST2
GO:0046890	0.165173	1.93	2.13463	4	84	regulation of lipid biosynthetic process	SCARB1;NR1H3;SLC27A1;PDGFA
GO:0021954	0.167392	2.85322	0.736954	2	29	central nervous system neuron development	MAP2;DCX
GO:0031214	0.169042	2.18836	1.41953	3	56	biomineral tissue development	IGF1;MEF2C;TWIST2
GO:0009888	0.169669	1.48332	6.20325	9	258	tissue development	MMP2;COL5A1;HPS1;POSTN;NFATC4;TULP3;BBS4;HOXB5;VEGFC
GO:0061061	0.169905	1.90659	2.15883	4	87	muscle structure development	IGF1;HEY2;NFATC4;SMO
GO:0051252	0.172424	1.27898	16.8224	21	701	regulation of RNA metabolic process	AEBP1;FOXP2;ADNP;LIN28A;TOB1;CREG1;PATZ1;NR2E1;GTF2B;RAX;HOXD12;ARRB2;ZNF134;ACTL6B;DMRTA1;MAGED2;HOXA3;HOXA2;TRAK1;HOXB5;TCEAL1
GO:0055076	0.175111	1.8826	2.18545	4	86	transition metal ion homeostasis	TF;APP;CP;ATP6V1G2
GO:0050866	0.175134	2.14878	1.44414	3	57	negative regulation of cell activation	NR1H3;SOX11;NRARP
GO:0030097	0.175472	1.88106	2.18732	4	86	hemopoiesis	CDKN2B;THRA;MEF2C;NKX2-5
GO:0050777	0.175824	2.7582	0.760463	2	30	negative regulation of immune response	PPP3CB;COL3A1
GO:0009895	0.176213	2.14208	1.4485	3	57	negative regulation of catabolic process	HTR2B;TIMP1;ADRA1B
GO:0050768	0.176213	2.14208	1.4485	3	57	negative regulation of neurogenesis	LIN28A;SEMA4F;SOX11
GO:0051591	0.176213	2.14208	1.4485	3	57	response to cAMP	PLAT;SPARC;BCKDHB
GO:0009141	0.176883	1.31992	12.3757	16	487	nucleoside triphosphate metabolic process	HTR2B;RAB33A;GNAZ;ATP6V1G2;TUBB2B;ARRB2;RGS17;TBC1D10B;CHN2;RRAS;IFT27;ERCC3;AK1;SLC25A12;NKIRAS2;ELMOD1
GO:0007584	0.179543	1.86247	2.20778	4	87	response to nutrient	SPARC;BCKDHB;RBP1;FKBP1B
GO:0019725	0.180309	1.3591	9.76093	13	385	cellular homeostasis	HTR2B;TF;NPY1R;APP;CASQ1;CP;BDKRB1;ATP6V1G2;S1PR3;CASQ1;NMUR2;ADRA1B;FKBP1B
GO:0000003	0.180576	5.68645	0.196633	1	8	reproduction	MMP23B
GO:0010605	0.181754	5.64554	0.198034	1	8	negative regulation of macromolecule metabolic process	ADRA1B
GO:0008217	0.182612	2.68611	0.779241	2	31	regulation of blood pressure	CHGA;NPY1R
GO:0045937	0.183012	1.31121	12.452	16	490	positive regulation of phosphate metabolic process	MYD88;HTR2B;SOX9;ADRB1;IGF1;SOX2;HDGF;ARRB2;FZD7;RBPMS;ARL2BP;PPP2R5B;EPHA8;PDGFA;HGF;VEGFC
GO:0009166	0.184528	5.54922	0.201347	1	8	nucleotide catabolic process	NT5M
GO:0021522	0.185675	5.50986	0.202721	1	8	spinal cord motor neuron differentiation	LHX9
GO:0001843	0.185697	2.65599	0.787778	2	31	neural tube closure	TULP3;BBS4
GO:0002228	0.185718	5.50842	0.202773	1	8	natural killer cell mediated immunity	UNC13D
GO:0045778	0.185964	5.50024	0.203066	1	8	positive regulation of ossification	SOX11
GO:0000090	0.186157	5.49377	0.203298	1	8	mitotic anaphase	ANAPC5
GO:0001967	0.186157	5.49377	0.203298	1	8	suckling behavior	APP
GO:0001993	0.186157	5.49377	0.203298	1	8	regulation of systemic arterial blood pressure by norepinephrine-epinephrine	ADRA1B
GO:0003084	0.186157	5.49377	0.203298	1	8	positive regulation of systemic arterial blood pressure	ADRA1B
GO:0003203	0.186157	5.49377	0.203298	1	8	endocardial cushion morphogenesis	SOX9
GO:0003214	0.186157	5.49377	0.203298	1	8	cardiac left ventricle morphogenesis	CPE
GO:0003323	0.186157	5.49377	0.203298	1	8	type B pancreatic cell development	SMO
GO:0006069	0.186157	5.49377	0.203298	1	8	ethanol oxidation	ACSS1
GO:0006167	0.186157	5.49377	0.203298	1	8	AMP biosynthetic process	PRPS1
GO:0009435	0.186157	5.49377	0.203298	1	8	NAD biosynthetic process	NMNAT2
GO:0010886	0.186157	5.49377	0.203298	1	8	positive regulation of cholesterol storage	SCARB1
GO:0015851	0.186157	5.49377	0.203298	1	8	nucleobase transport	SLC29A2
GO:0021952	0.186157	5.49377	0.203298	1	8	central nervous system projection neuron axonogenesis	DCX
GO:0032922	0.186157	5.49377	0.203298	1	8	circadian regulation of gene expression	BHLHE40
GO:0033160	0.186157	5.49377	0.203298	1	8	positive regulation of protein import into nucleus, translocation	IGF1
GO:0033591	0.186157	5.49377	0.203298	1	8	response to L-ascorbic acid	SPARC
GO:0034122	0.186157	5.49377	0.203298	1	8	negative regulation of toll-like receptor signaling pathway	ARRB2
GO:0034384	0.186157	5.49377	0.203298	1	8	high-density lipoprotein particle clearance	SCARB1
GO:0035909	0.186157	5.49377	0.203298	1	8	aorta morphogenesis	SIX1
GO:0042538	0.186157	5.49377	0.203298	1	8	hyperosmotic salinity response	TACR3
GO:0042634	0.186157	5.49377	0.203298	1	8	regulation of hair cycle	SMO
GO:0046459	0.186157	5.49377	0.203298	1	8	short-chain fatty acid metabolic process	ACSS1
GO:0048016	0.186157	5.49377	0.203298	1	8	inositol phosphate-mediated signaling	IGF1
GO:0048148	0.186157	5.49377	0.203298	1	8	behavioral response to cocaine	ADRA1B
GO:0048636	0.186157	5.49377	0.203298	1	8	positive regulation of muscle organ development	MEF2C
GO:0050435	0.186157	5.49377	0.203298	1	8	beta-amyloid metabolic process	BACE1
GO:0050951	0.186157	5.49377	0.203298	1	8	sensory perception of temperature stimulus	ARRB2
GO:0051150	0.186157	5.49377	0.203298	1	8	regulation of smooth muscle cell differentiation	HEY2
GO:0061036	0.186157	5.49377	0.203298	1	8	positive regulation of cartilage development	SOX9
GO:0070897	0.186157	5.49377	0.203298	1	8	DNA-templated transcriptional preinitiation complex assembly	THRA
GO:0070977	0.186157	5.49377	0.203298	1	8	bone maturation	IGF1
GO:0097531	0.186157	5.49377	0.203298	1	8	mast cell migration	VEGFC
GO:1901863	0.186157	5.49377	0.203298	1	8	positive regulation of muscle tissue development	MEF2C
GO:0010921	0.186442	5.48437	0.203639	1	8	regulation of phosphatase activity	MEF2C
GO:0006879	0.189002	2.06521	1.49932	3	59	cellular iron ion homeostasis	TF;CP;ATP6V1G2
GO:0055088	0.189002	2.06521	1.49932	3	59	lipid homeostasis	SCARB1;NR1H3;COL4A3BP
GO:0007276	0.193036	1.58054	3.87991	6	153	gamete generation	SOX9;BCL2L2;PGAM2;SPATA4;SMO;YBX3
GO:0051592	0.19354	2.03938	1.51711	3	60	response to calcium ion	SPARC;ANXA11;SLC25A12
GO:0050878	0.19392	2.03701	1.51856	3	61	regulation of body fluid levels	NR1H3;AQP5;SLC29A2
GO:0070371	0.19443	2.57198	0.811753	2	32	ERK1 and ERK2 cascade	HTR2B;SOX9
GO:0046434	0.194659	1.28461	13.4939	17	531	organophosphate catabolic process	HTR2B;SCARB1;RAB33A;GNAZ;ATP6V1G2;TUBB2B;ARRB2;NT5M;RGS17;TBC1D10B;CHN2;XDH;RRAS;IFT27;ERCC3;NKIRAS2;ELMOD1
GO:0010811	0.194954	2.56723	0.813191	2	32	positive regulation of cell-substrate adhesion	COL8A1;CCDC80
GO:0010883	0.194954	2.56723	0.813191	2	32	regulation of lipid storage	SCARB1;NR1H3
GO:0032642	0.194954	2.56723	0.813191	2	32	regulation of chemokine production	MYD88;TWIST2
GO:0042752	0.194954	2.56723	0.813191	2	32	regulation of circadian rhythm	NR1H3;BHLHE40
GO:0070304	0.194954	2.56723	0.813191	2	32	positive regulation of stress-activated protein kinase signaling cascade	MYD88;FZD7
GO:0032388	0.195572	1.7944	2.2871	4	90	positive regulation of intracellular transport	IGF1;POU5F1;RBPMS;SMO
GO:0007050	0.200727	1.77396	2.31217	4	91	cell cycle arrest	IRF6;SOX2;APBB1;PPM1A
GO:0048646	0.20163	1.64129	3.11526	5	127	anatomical structure formation involved in morphogenesis	HOPX;SOX2;ADAMTS1;POU5F1;TBX3
GO:0060485	0.20189	4.94184	0.222631	1	9	mesenchyme development	SIX1
GO:0071702	0.201901	1.41619	6.48353	9	259	organic substance transport	PPP3CB;CHGA;PTH;NNAT;AQP5;HK1;PEA15;NUP210;FKBP1B
GO:0070848	0.201998	4.93929	0.222761	1	9	response to growth factor	SOX2
GO:0001889	0.20202	1.99365	1.55014	3	61	liver development	THRA;FSCN1;HGF
GO:0001942	0.203761	2.48845	0.837221	2	33	hair follicle development	SOX9;PDGFA
GO:0000096	0.204268	2.4842	0.838603	2	33	sulfur amino acid metabolic process	MTR;MRI1
GO:0006749	0.204268	2.4842	0.838603	2	33	glutathione metabolic process	GSTA4;GGT5
GO:0016101	0.204268	2.4842	0.838603	2	33	diterpenoid metabolic process	RBP1;LRAT
GO:0044712	0.205005	1.27223	13.6232	17	555	single-organism catabolic process	HTR2B;RAB33A;GNAZ;ATP6V1G2;TUBB2B;ARRB2;ATG12;NT5M;RGS17;TBC1D10B;CHN2;BLVRA;RRAS;IFT27;ERCC3;NKIRAS2;ELMOD1
GO:0031952	0.205732	4.83657	0.227335	1	9	regulation of protein autophosphorylation	PPP2R5B
GO:0060425	0.205827	4.83404	0.227451	1	9	lung morphogenesis	SOX11
GO:0044702	0.206086	1.97212	1.56581	3	63	single organism reproductive process	SOX2;TBX3;STOX2
GO:0042659	0.206261	4.82239	0.227984	1	9	regulation of cell fate specification	FZD7
GO:0010460	0.206308	4.82113	0.228042	1	9	positive regulation of heart rate	TACR3
GO:0035412	0.20634	4.82029	0.228081	1	9	regulation of catenin import into nucleus	FZD7
GO:0060350	0.206419	4.81818	0.228178	1	9	endochondral bone morphogenesis	SOX9
GO:0000085	0.206852	4.80663	0.22871	1	9	mitotic G2 phase	APP
GO:0000959	0.206852	4.80663	0.22871	1	9	mitochondrial RNA metabolic process	SUPV3L1
GO:0001782	0.206852	4.80663	0.22871	1	9	B cell homeostasis	MEF2C
GO:0001829	0.206852	4.80663	0.22871	1	9	trophectodermal cell differentiation	HOPX
GO:0002066	0.206852	4.80663	0.22871	1	9	columnar/cuboidal epithelial cell development	SMO
GO:0002092	0.206852	4.80663	0.22871	1	9	positive regulation of receptor internalization	ARRB2
GO:0002715	0.206852	4.80663	0.22871	1	9	regulation of natural killer cell mediated immunity	ARRB2
GO:0006925	0.206852	4.80663	0.22871	1	9	inflammatory cell apoptotic process	MEF2C
GO:0030852	0.206852	4.80663	0.22871	1	9	regulation of granulocyte differentiation	RBP1
GO:0032695	0.206852	4.80663	0.22871	1	9	negative regulation of interleukin-12 production	ARRB2
GO:0033189	0.206852	4.80663	0.22871	1	9	response to vitamin A	RBP1
GO:0034260	0.206852	4.80663	0.22871	1	9	negative regulation of GTPase activity	ARRB2
GO:0035024	0.206852	4.80663	0.22871	1	9	negative regulation of Rho protein signal transduction	ADRA1B
GO:0035883	0.206852	4.80663	0.22871	1	9	enteroendocrine cell differentiation	SMO
GO:0045821	0.206852	4.80663	0.22871	1	9	positive regulation of glycolysis	IGF1
GO:0046113	0.206852	4.80663	0.22871	1	9	nucleobase catabolic process	XDH
GO:0046622	0.206852	4.80663	0.22871	1	9	positive regulation of organ growth	YBX3
GO:0046689	0.206852	4.80663	0.22871	1	9	response to mercury ion	PGAM2
GO:0050829	0.206852	4.80663	0.22871	1	9	defense response to Gram-negative bacterium	CHGA
GO:0050919	0.206852	4.80663	0.22871	1	9	negative chemotaxis	PDGFA
GO:0051187	0.206852	4.80663	0.22871	1	9	cofactor catabolic process	BLVRA
GO:0051781	0.206852	4.80663	0.22871	1	9	positive regulation of cell division	HTR2B
GO:0060027	0.206852	4.80663	0.22871	1	9	convergent extension involved in gastrulation	BBS4
GO:0060384	0.206852	4.80663	0.22871	1	9	innervation	GABRA5
GO:0060992	0.206852	4.80663	0.22871	1	9	response to fungicide	GRIA3
GO:0071364	0.206852	4.80663	0.22871	1	9	cellular response to epidermal growth factor stimulus	SOX9
GO:0072087	0.206852	4.80663	0.22871	1	9	renal vesicle development	SMO
GO:0072164	0.206852	4.80663	0.22871	1	9	mesonephric tubule development	SIX1
GO:2000311	0.206852	4.80663	0.22871	1	9	regulation of alpha-amino-3-hydroxy-5-methyl-4-isoxazole propionate selective glutamate receptor activity	CNIH2
GO:0001775	0.20712	1.44003	5.66312	8	227	cell activation	PPP3CB;MYD88;IL18;MEF2C;HPS1;TPD52;CD79A;FKBP1B
GO:0051235	0.207187	1.62417	3.14673	5	124	maintenance of location	SCARB1;THRA;NR1H3;BBS4;ARL2BP
GO:0010769	0.209396	1.95582	1.57861	3	62	regulation of cell morphogenesis involved in differentiation	FOXA1;TACSTD2;TWIST2
GO:0044767	0.210495	1.47907	4.83768	7	245	single-organism developmental process	NR1H3;TOB1;SELENBP1;EID1;SUPV3L1;PLA2G3;CCDC85B
GO:0023014	0.211277	1.31191	10.0886	13	397	signal transduction by phosphorylation	MYD88;HTR2B;SOX9;IGF1;SOX2;MEF2C;ARRB2;FZD7;ATP6AP2;RPS6KA2;EPHA8;PDGFA;HGF
GO:0001541	0.212699	2.41364	0.861491	2	34	ovarian follicle development	MMP2;LFNG
GO:0009205	0.212774	1.32617	9.21242	12	364	purine ribonucleoside triphosphate metabolic process	HTR2B;RAB33A;GNAZ;TUBB2B;ARRB2;RGS17;TBC1D10B;CHN2;RRAS;IFT27;NKIRAS2;ELMOD1
GO:0000279	0.213629	2.40636	0.864015	2	34	M phase	ANAPC5;RAD21L1
GO:0001824	0.213629	2.40636	0.864015	2	34	blastocyst development	HOPX;POU5F1
GO:0044106	0.214998	1.92806	1.60005	3	63	cellular amine metabolic process	SLC27A1;LPCAT2;MRI1
GO:0051301	0.215048	1.72038	2.38089	4	93	cell division	POU5F1;STX2;ANXA11;BBS4
GO:0043065	0.21657	1.5962	3.19911	5	126	positive regulation of apoptotic process	MMP2;MEF2C;NFATC4;RPS6KA2;APBB1
GO:0009203	0.217876	1.28886	11.0543	14	435	ribonucleoside triphosphate catabolic process	HTR2B;RAB33A;GNAZ;ATP6V1G2;TUBB2B;ARRB2;RGS17;TBC1D10B;CHN2;RRAS;IFT27;ERCC3;NKIRAS2;ELMOD1
GO:0009146	0.220298	1.28569	11.0797	14	436	purine nucleoside triphosphate catabolic process	HTR2B;RAB33A;GNAZ;ATP6V1G2;TUBB2B;ARRB2;RGS17;TBC1D10B;CHN2;RRAS;IFT27;ERCC3;NKIRAS2;ELMOD1
GO:0046130	0.221831	1.31288	9.29951	12	366	purine ribonucleoside catabolic process	HTR2B;RAB33A;GNAZ;TUBB2B;ARRB2;RGS17;TBC1D10B;CHN2;RRAS;IFT27;NKIRAS2;ELMOD1
GO:2000112	0.222156	1.89348	1.62723	3	69	regulation of cellular macromolecule biosynthetic process	PTH;TIPIN;PPP1R3E
GO:0023052	0.222439	1.10298	115.168	122	4532	signaling	PPP3CB;MYD88;HTR2B;SOX9;SCARB1;IL18;PLAT;CDKN2B;AGRP;ADRB1;TYK2;THRA;CCK;IGF1;IRF6;CHGA;NPY1R;NR1H3;APP;CASQ1;SOX2;NNAT;CXCL14;ADAMTS1;SPARC;MEF2C;CPE;KCNA6;LY96;POU5F1;BDKRB1;KCNG1;MOG;TOB1;RAB33A;GNAZ;TACR2;COL3A1;ATP6V1G2;POSTN;HEY2;TBX3;WSB2;BCAR3;HDGF;NFATC4;S1PR3;NR2E1;LTB;STX2;SH3GLB2;CASQ1;FOXA1;SIX1;TRAF3IP2;SYBU;ARRB2;CD79A;NMUR2;DOK1;TNFAIP6;TACSTD2;CC2D1A;TULP3;LIN7A;SEMA4F;TMEM101;BE…
GO:0035249	0.22303	2.33323	0.889427	2	35	synaptic transmission, glutamatergic	PLAT;CNIH2
GO:0042246	0.22303	2.33323	0.889427	2	35	tissue regeneration	HOPX;IGF1
GO:0046148	0.22303	2.33323	0.889427	2	35	pigment biosynthetic process	SOX2;PRPS1
GO:0061053	0.22303	2.33323	0.889427	2	35	somite development	SOX11;SMO
GO:0048608	0.224061	2.32394	0.892178	2	36	reproductive structure development	SOX2;TBX3
GO:0014032	0.22527	4.31073	0.251915	1	10	neural crest cell development	SOX11
GO:0003179	0.225793	4.29917	0.252572	1	10	heart valve morphogenesis	SOX9
GO:0048596	0.225844	4.29805	0.252637	1	10	embryonic camera-type eye morphogenesis	ZNF503
GO:0048872	0.226126	4.2919	0.252991	1	10	homeostasis of number of cells	SOX9
GO:0042440	0.226272	4.28866	0.253175	1	10	pigment metabolic process	BLVRA
GO:0021756	0.226383	4.2862	0.253315	1	10	striatum development	BBS4
GO:0048665	0.226451	4.2847	0.253401	1	10	neuron fate specification	FOXA1
GO:0060113	0.226571	4.28208	0.253552	1	10	inner ear receptor cell differentiation	USH1G
GO:0046034	0.226712	4.2791	0.253729	1	10	ATP metabolic process	AK1
GO:0002823	0.227023	4.27218	0.254122	1	10	negative regulation of adaptive immune response based on somatic recombination of immune receptors built from immunoglobulin superfamily domains	PPP3CB
GO:0003085	0.227023	4.27218	0.254122	1	10	negative regulation of systemic arterial blood pressure	BBS4
GO:0006878	0.227023	4.27218	0.254122	1	10	cellular copper ion homeostasis	APP
GO:0007494	0.227023	4.27218	0.254122	1	10	midgut development	SMO
GO:0007625	0.227023	4.27218	0.254122	1	10	grooming behavior	NMUR2
GO:0009629	0.227023	4.27218	0.254122	1	10	response to gravity	SPARC
GO:0010765	0.227023	4.27218	0.254122	1	10	positive regulation of sodium ion transport	NKX2-5
GO:0010875	0.227023	4.27218	0.254122	1	10	positive regulation of cholesterol efflux	NR1H3
GO:0019363	0.227023	4.27218	0.254122	1	10	pyridine nucleotide biosynthetic process	NMNAT2
GO:0030517	0.227023	4.27218	0.254122	1	10	negative regulation of axon extension	SEMA4F
GO:0030916	0.227023	4.27218	0.254122	1	10	otic vesicle formation	SOX9
GO:0031639	0.227023	4.27218	0.254122	1	10	plasminogen activation	PLAT
GO:0032715	0.227023	4.27218	0.254122	1	10	negative regulation of interleukin-6 production	ARRB2
GO:0042026	0.227023	4.27218	0.254122	1	10	protein refolding	FKBP1B
GO:0042474	0.227023	4.27218	0.254122	1	10	middle ear morphogenesis	SIX1
GO:0043537	0.227023	4.27218	0.254122	1	10	negative regulation of blood vessel endothelial cell migration	VASH1
GO:0043568	0.227023	4.27218	0.254122	1	10	positive regulation of insulin-like growth factor receptor signaling pathway	IGF1
GO:0043586	0.227023	4.27218	0.254122	1	10	tongue development	SOX2
GO:0044409	0.227023	4.27218	0.254122	1	10	entry into host	PVRL1
GO:0045824	0.227023	4.27218	0.254122	1	10	negative regulation of innate immune response	ARRB2
GO:0046475	0.227023	4.27218	0.254122	1	10	glycerophospholipid catabolic process	SCARB1
GO:0048846	0.227023	4.27218	0.254122	1	10	axon extension involved in axon guidance	SMO
GO:0051806	0.227023	4.27218	0.254122	1	10	entry into cell of other organism involved in symbiotic interaction	PVRL1
GO:0052192	0.227023	4.27218	0.254122	1	10	movement in environment of other organism involved in symbiotic interaction	PVRL1
GO:0060314	0.227023	4.27218	0.254122	1	10	regulation of ryanodine-sensitive calcium-release channel activity	FKBP1B
GO:0070168	0.227023	4.27218	0.254122	1	10	negative regulation of biomineral tissue development	SOX9
GO:0070935	0.227023	4.27218	0.254122	1	10	3'-UTR-mediated mRNA stabilization	MYD88
GO:0071285	0.227023	4.27218	0.254122	1	10	cellular response to lithium ion	NFATC4
GO:1902115	0.227023	4.27218	0.254122	1	10	regulation of organelle assembly	BBS4
GO:0030324	0.228065	1.8665	1.64958	3	66	lung development	THRA;SPARC;FKBP1B
GO:0046128	0.228168	2.29475	0.903272	2	36	purine ribonucleoside metabolic process	PANK3;PRPS1
GO:0010243	0.228866	1.28788	10.2655	13	408	response to organonitrogen compound	PPP3CB;SOX9;PLAT;NR1H3;SPARC;MEF2C;BCKDHB;COL3A1;ATP6V1G2;DOK1;SLC29A2;KHK;PPM1A
GO:0003008	0.229633	1.4352	4.96653	7	206	system process	HTR2B;CHGA;TBX3;PGAM2;ATP6AP2;COL4A3BP;VEGFC
GO:0060337	0.231758	2.26928	0.912944	2	36	type I interferon signaling pathway	IRF6;IRF2
GO:0014013	0.232462	2.26441	0.914839	2	36	regulation of gliogenesis	LIN28A;SOX11
GO:0061448	0.236715	1.64611	2.48228	4	98	connective tissue development	SOX9;THRA;MEF2C;CREB3L2
GO:0051050	0.237431	1.82537	1.68478	3	68	positive regulation of transport	NR1H3;PTH;NKX2-5
GO:0009164	0.237861	1.26358	11.2606	14	444	nucleoside catabolic process	HTR2B;RAB33A;GNAZ;ATP6V1G2;TUBB2B;ARRB2;RGS17;TBC1D10B;CHN2;RRAS;IFT27;ERCC3;NKIRAS2;ELMOD1
GO:0006195	0.237944	1.25247	12.1724	15	479	purine nucleotide catabolic process	HTR2B;RAB33A;GNAZ;ATP6V1G2;TUBB2B;ARRB2;RGS17;TBC1D10B;CHN2;XDH;RRAS;IFT27;ERCC3;NKIRAS2;ELMOD1
GO:0007219	0.238062	2.22487	0.929886	2	37	Notch signaling pathway	HEY2;GMDS
GO:0044264	0.240348	2.20978	0.936031	2	37	cellular polysaccharide metabolic process	IGF1;PTH
GO:0031349	0.240772	1.46136	4.17935	6	165	positive regulation of defense response	MYD88;NR1H3;LY96;MOG;ARRB2;RPS6KA2
GO:0016358	0.240942	2.20591	0.937628	2	37	dendrite development	APP;BBS4
GO:1901068	0.240953	1.28632	9.47875	12	373	guanosine-containing compound metabolic process	HTR2B;RAB33A;GNAZ;TUBB2B;ARRB2;RGS17;TBC1D10B;CHN2;RRAS;IFT27;NKIRAS2;ELMOD1
GO:0006144	0.241918	2.19952	0.940252	2	37	purine nucleobase metabolic process	XDH;PRPS1
GO:0006885	0.241918	2.19952	0.940252	2	37	regulation of pH	SLC9A4;SLC9A2
GO:0009066	0.241918	2.19952	0.940252	2	37	aspartate family amino acid metabolic process	MTR;MRI1
GO:0042509	0.241918	2.19952	0.940252	2	37	regulation of tyrosine phosphorylation of STAT protein	IGF1;ARL2BP
GO:0046496	0.241918	2.19952	0.940252	2	37	nicotinamide nucleotide metabolic process	PGAM1;NMNAT2
GO:0031334	0.242186	1.8058	1.70262	3	67	positive regulation of protein complex assembly	PPP2R5B;NKX2-5;BAIAP2L1
GO:0002065	0.244206	3.89048	0.276335	1	11	columnar/cuboidal epithelial cell differentiation	FOXA1
GO:0006493	0.244608	3.88299	0.276854	1	11	protein O-linked glycosylation	TRAK1
GO:0010634	0.24506	3.87458	0.277437	1	11	positive regulation of epithelial cell migration	SOX9
GO:0032268	0.245067	2.17986	0.948718	2	37	regulation of cellular protein metabolic process	TIMP1;PLAT
GO:0030177	0.245097	3.8739	0.277484	1	11	positive regulation of Wnt signaling pathway	PPM1A
GO:0043277	0.245346	3.86926	0.277806	1	11	apoptotic cell clearance	NR1H3
GO:0048854	0.245364	3.86892	0.27783	1	11	brain morphogenesis	BBS4
GO:0051705	0.245786	3.86115	0.278374	1	11	multi-organism behavior	THRA
GO:0001662	0.245978	3.85758	0.278623	1	11	behavioral fear response	GABRA5
GO:0034308	0.245997	3.85724	0.278647	1	11	primary alcohol metabolic process	ACSS1
GO:0017015	0.246006	3.85709	0.278659	1	11	regulation of transforming growth factor beta receptor signaling pathway	SOX11
GO:0043536	0.246052	3.85623	0.278718	1	11	positive regulation of blood vessel endothelial cell migration	VEGFC
GO:0001759	0.246162	3.85421	0.27886	1	11	organ induction	SIX1
GO:0000076	0.246683	3.84463	0.279534	1	11	DNA replication checkpoint	TIPIN
GO:0001945	0.246683	3.84463	0.279534	1	11	lymph vessel development	CCBE1
GO:0001991	0.246683	3.84463	0.279534	1	11	regulation of systemic arterial blood pressure by circulatory renin-angiotensin	ATP6AP2
GO:0003129	0.246683	3.84463	0.279534	1	11	heart induction	POU5F1
GO:0006071	0.246683	3.84463	0.279534	1	11	glycerol metabolic process	GPCPD1
GO:0006740	0.246683	3.84463	0.279534	1	11	NADPH regeneration	PGAM1
GO:0007340	0.246683	3.84463	0.279534	1	11	acrosome reaction	STX2
GO:0008045	0.246683	3.84463	0.279534	1	11	motor neuron axon guidance	LHX9
GO:0008625	0.246683	3.84463	0.279534	1	11	extrinsic apoptotic signaling pathway via death domain receptors	IL18
GO:0009214	0.246683	3.84463	0.279534	1	11	cyclic nucleotide catabolic process	ARRB2
GO:0010623	0.246683	3.84463	0.279534	1	11	developmental programmed cell death	NKX2-5
GO:0010719	0.246683	3.84463	0.279534	1	11	negative regulation of epithelial to mesenchymal transition	FOXA1
GO:0032108	0.246683	3.84463	0.279534	1	11	negative regulation of response to nutrient levels	BBS4
GO:0032331	0.246683	3.84463	0.279534	1	11	negative regulation of chondrocyte differentiation	SOX9
GO:0032332	0.246683	3.84463	0.279534	1	11	positive regulation of chondrocyte differentiation	SOX9
GO:0032373	0.246683	3.84463	0.279534	1	11	positive regulation of sterol transport	NR1H3
GO:0032465	0.246683	3.84463	0.279534	1	11	regulation of cytokinesis	BBS4
GO:0042053	0.246683	3.84463	0.279534	1	11	regulation of dopamine metabolic process	TACR3
GO:0042523	0.246683	3.84463	0.279534	1	11	positive regulation of tyrosine phosphorylation of Stat5 protein	IGF1
GO:0044321	0.246683	3.84463	0.279534	1	11	response to leptin	BBS4
GO:0045723	0.246683	3.84463	0.279534	1	11	positive regulation of fatty acid biosynthetic process	NR1H3
GO:0046884	0.246683	3.84463	0.279534	1	11	follicle-stimulating hormone secretion	TBX3
GO:0050482	0.246683	3.84463	0.279534	1	11	arachidonic acid secretion	NMUR2
GO:0055093	0.246683	3.84463	0.279534	1	11	response to hyperoxia	MMP2
GO:0032844	0.247249	1.44714	4.21843	6	166	regulation of homeostatic process	PPP3CB;HTR2B;NR1H3;CASQ1;CASQ1;FKBP1B
GO:0042472	0.248447	2.15646	0.957766	2	38	inner ear morphogenesis	SOX2;USH1G
GO:0009896	0.249524	1.60607	2.54122	4	100	positive regulation of catabolic process	IGF1;SUPV3L1;TWIST2;ADRA1B
GO:0021700	0.250035	2.14664	0.962025	2	38	developmental maturation	MMP2;IGF1
GO:0009261	0.250238	1.24878	11.3847	14	448	ribonucleotide catabolic process	HTR2B;RAB33A;GNAZ;ATP6V1G2;TUBB2B;ARRB2;RGS17;TBC1D10B;CHN2;RRAS;IFT27;ERCC3;NKIRAS2;ELMOD1
GO:0030193	0.251391	2.13823	0.965664	2	38	regulation of blood coagulation	PLAT;PDGFA
GO:0048661	0.251391	2.13823	0.965664	2	38	positive regulation of smooth muscle cell proliferation	MYD88;IGF1
GO:0010942	0.25575	1.42902	4.26925	6	168	positive regulation of cell death	MMP2;MEF2C;NFATC4;RPS6KA2;APBB1;CASP2
GO:0030326	0.258037	2.09689	0.983472	2	39	embryonic limb morphogenesis	HOXD10;TWIST2
GO:0000302	0.260283	2.08374	0.989493	2	39	response to reactive oxygen species	FBLN5;PTPRN
GO:0002793	0.260874	2.08026	0.991076	2	39	positive regulation of peptide secretion	PPP3CB;NNAT
GO:0043967	0.260874	2.08026	0.991076	2	39	histone H4 acetylation	ACTL6B;APBB1
GO:0045740	0.260874	2.08026	0.991076	2	39	positive regulation of DNA replication	IGF1;PDGFA
GO:0046427	0.260874	2.08026	0.991076	2	39	positive regulation of JAK-STAT cascade	IGF1;ARL2BP
GO:0048011	0.261948	1.41618	4.30599	6	170	neurotrophin TRK receptor signaling pathway	MYD88;MEF2C;BEX1;RPS6KA2;MAGED2;CASP2
GO:0014065	0.263404	3.5334	0.301713	1	12	phosphatidylinositol 3-kinase signaling	HTR2B
GO:0042306	0.263683	3.52901	0.302081	1	12	regulation of protein import into nucleus	IGF1
GO:0030879	0.263813	3.5269	0.302254	1	12	mammary gland development	HOXB9
GO:0008306	0.264002	3.52388	0.302504	1	12	associative learning	GABRA5
GO:0051209	0.26408	3.52265	0.302607	1	12	release of sequestered calcium ion into cytosol	HTR2B
GO:0005979	0.264481	3.51628	0.303139	1	12	regulation of glycogen biosynthetic process	PPP1R3E
GO:0010002	0.265173	3.50536	0.304056	1	12	cardioblast differentiation	SMO
GO:0003300	0.265212	3.50474	0.304107	1	12	cardiac muscle hypertrophy	HTR2B
GO:0045923	0.26529	3.50352	0.304211	1	12	positive regulation of fatty acid metabolic process	TWIST2
GO:0014910	0.265329	3.50291	0.304263	1	12	regulation of smooth muscle cell migration	PDGFA
GO:0046470	0.265349	3.5026	0.304289	1	12	phosphatidylcholine metabolic process	SCARB1
GO:0001958	0.265844	3.49481	0.304946	1	12	endochondral ossification	MEF2C
GO:0006085	0.265844	3.49481	0.304946	1	12	acetyl-CoA biosynthetic process	ACSS1
GO:0007128	0.265844	3.49481	0.304946	1	12	meiotic prophase I	RAD21L1
GO:0007350	0.265844	3.49481	0.304946	1	12	blastoderm segmentation	TBX3
GO:0007567	0.265844	3.49481	0.304946	1	12	parturition	MMP2
GO:0008595	0.265844	3.49481	0.304946	1	12	anterior/posterior axis specification, embryo	TBX3
GO:0015858	0.265844	3.49481	0.304946	1	12	nucleoside transport	SLC29A2
GO:0021781	0.265844	3.49481	0.304946	1	12	glial cell fate commitment	SOX2
GO:0021854	0.265844	3.49481	0.304946	1	12	hypothalamus development	RAX
GO:0030540	0.265844	3.49481	0.304946	1	12	female genitalia development	TBX3
GO:0032095	0.265844	3.49481	0.304946	1	12	regulation of response to food	BBS4
GO:0032276	0.265844	3.49481	0.304946	1	12	regulation of gonadotropin secretion	TACR2
GO:0035313	0.265844	3.49481	0.304946	1	12	wound healing, spreading of epidermal cells	COL5A1
GO:0043304	0.265844	3.49481	0.304946	1	12	regulation of mast cell degranulation	UNC13D
GO:0043968	0.265844	3.49481	0.304946	1	12	histone H2A acetylation	ACTL6B
GO:0045652	0.265844	3.49481	0.304946	1	12	regulation of megakaryocyte differentiation	MEF2C
GO:0045880	0.265844	3.49481	0.304946	1	12	positive regulation of smoothened signaling pathway	SMO
GO:0045907	0.265844	3.49481	0.304946	1	12	positive regulation of vasoconstriction	NPY1R
GO:0046716	0.265844	3.49481	0.304946	1	12	muscle cell cellular homeostasis	PPP3CB
GO:0051196	0.265844	3.49481	0.304946	1	12	regulation of coenzyme metabolic process	PGAM1
GO:0051653	0.265844	3.49481	0.304946	1	12	spindle localization	WASL
GO:0060045	0.265844	3.49481	0.304946	1	12	positive regulation of cardiac muscle cell proliferation	MEF2C
GO:0071634	0.265844	3.49481	0.304946	1	12	regulation of transforming growth factor beta production	ATP6AP2
GO:0072075	0.265844	3.49481	0.304946	1	12	metanephric mesenchyme development	SIX1
GO:0072160	0.265844	3.49481	0.304946	1	12	nephron tubule epithelial cell differentiation	MEF2C
GO:1901862	0.265844	3.49481	0.304946	1	12	negative regulation of muscle tissue development	YBX3
GO:0008154	0.266231	3.48883	0.305458	1	12	actin polymerization or depolymerization	WASL
GO:0071158	0.266349	3.48699	0.305615	1	12	positive regulation of cell cycle arrest	PPP2R5B
GO:0007283	0.266378	1.36438	5.2095	7	205	spermatogenesis	SOX9;BCL2L2;PGAM2;SPATA4;BBS4;SMO;YBX3
GO:0030182	0.267492	2.03842	1.00881	2	43	neuron differentiation	NNAT;USH1G
GO:0006368	0.269643	1.69898	1.80427	3	71	transcription elongation from RNA polymerase II promoter	GTF2B;NELFB;ERCC3
GO:0007492	0.270359	2.02534	1.01649	2	40	endoderm development	SOX2;POU5F1
GO:0021549	0.270359	2.02534	1.01649	2	40	cerebellum development	FOXP2;SMO
GO:0072524	0.270359	2.02534	1.01649	2	40	pyridine-containing compound metabolic process	PGAM1;NMNAT2
GO:0002521	0.271846	1.69118	1.81238	3	71	leukocyte differentiation	PPP3CB;TPD52;CD79A
GO:0033124	0.272985	1.3941	4.3709	6	172	regulation of GTP catabolic process	HTR2B;ARRB2;RGS17;TBC1D10B;CHN2;ELMOD1
GO:0040012	0.274192	1.27491	7.95402	10	313	regulation of locomotion	SOX9;SCARB1;IGF1;SRPX2;TACSTD2;VASH1;BBS4;PDGFA;TWIST2;VEGFC
GO:0009612	0.275595	1.99579	1.03052	2	41	response to mechanical stimulus	MMP2;SOST
GO:0009749	0.276566	1.67421	1.82968	3	72	response to glucose	NNAT;FKBP1B;KHK
GO:0042451	0.276566	1.67421	1.82968	3	72	purine nucleoside biosynthetic process	PANK3;PRPS1;SLC25A12
GO:0060326	0.277613	1.52589	2.66828	4	105	cell chemotaxis	ARRB2;HOXB9;HGF;VEGFC
GO:0009719	0.278562	1.23949	9.81768	12	394	response to endogenous stimulus	CDKN2B;AGRP;THRA;NPY1R;NR2E1;FOXA1;ARRB2;BBS4;SOST;SOX11;PDGFA;NKX2-5
GO:0006508	0.278715	1.25286	8.90219	11	350	proteolysis	MMP2;ADAMTS1;AEBP1;CPE;MMP16;BACE1;CASP2;PGC;HGF;MMP23B;CTSO
GO:0009123	0.278941	1.43834	3.5323	5	139	nucleoside monophosphate metabolic process	ATP6V1G2;PRPS1;ERCC3;AK1;SLC25A12
GO:0003002	0.279208	3.277	0.323149	1	13	regionalization	NKX2-5
GO:0032507	0.279333	1.97592	1.04054	2	41	maintenance of protein location in cell	THRA;ARL2BP
GO:0060541	0.279401	3.27422	0.323411	1	13	respiratory system development	TULP3
GO:0033044	0.279465	1.97523	1.04089	2	41	regulation of chromosome organization	POU5F1;EID1
GO:0007229	0.279841	1.97324	1.0419	2	41	integrin-mediated signaling pathway	ADAMTS1;COL3A1
GO:0051897	0.279841	1.97324	1.0419	2	41	positive regulation of protein kinase B signaling	ARRB2;PDGFA
GO:0060491	0.279841	1.97324	1.0419	2	41	regulation of cell projection assembly	TACSTD2;BBS4
GO:0016331	0.281475	3.24516	0.326221	1	13	morphogenesis of embryonic epithelium	VEGFC
GO:0007605	0.282068	1.65501	1.84983	3	73	sensory perception of sound	SIX1;USH1G;GABRA5
GO:0042439	0.28343	3.21819	0.328876	1	13	ethanolamine-containing compound metabolic process	LPCAT2
GO:0007156	0.283505	1.65014	1.85509	3	73	homophilic cell adhesion	PVRL1;PCDH7;CDH11
GO:0043524	0.283505	1.65014	1.85509	3	73	negative regulation of neuron apoptotic process	GPI;MEF2C;SIX1
GO:0061041	0.283678	3.21481	0.329212	1	13	regulation of wound healing	HOPX
GO:0032651	0.283832	3.21268	0.329422	1	13	regulation of interleukin-1 beta production	S1PR3
GO:0051004	0.283852	3.2124	0.32945	1	13	regulation of lipoprotein lipase activity	FKBP1B
GO:0009187	0.284444	3.20439	0.330254	1	13	cyclic nucleotide metabolic process	HTR2B
GO:0001578	0.28452	3.2033	0.330359	1	13	microtubule bundle formation	TPPP3
GO:0001783	0.28452	3.2033	0.330359	1	13	B cell apoptotic process	TRAF3IP2
GO:0007210	0.28452	3.2033	0.330359	1	13	serotonin receptor signaling pathway	HTR2B
GO:0014911	0.28452	3.2033	0.330359	1	13	positive regulation of smooth muscle cell migration	IGF1
GO:0030511	0.28452	3.2033	0.330359	1	13	positive regulation of transforming growth factor beta receptor signaling pathway	CDKN2B
GO:0033057	0.28452	3.2033	0.330359	1	13	multicellular organismal reproductive behavior	THRA
GO:0034375	0.28452	3.2033	0.330359	1	13	high-density lipoprotein particle remodeling	SCARB1
GO:0035136	0.28452	3.2033	0.330359	1	13	forelimb morphogenesis	HOXD10
GO:0043029	0.28452	3.2033	0.330359	1	13	T cell homeostasis	PPP3CB
GO:0043518	0.28452	3.2033	0.330359	1	13	negative regulation of DNA damage response, signal transduction by p53 class mediator	TWIST2
GO:0045026	0.28452	3.2033	0.330359	1	13	plasma membrane fusion	STX2
GO:0045746	0.28452	3.2033	0.330359	1	13	negative regulation of Notch signaling pathway	NRARP
GO:0046112	0.28452	3.2033	0.330359	1	13	nucleobase biosynthetic process	PRPS1
GO:0048635	0.28452	3.2033	0.330359	1	13	negative regulation of muscle organ development	YBX3
GO:0052646	0.28452	3.2033	0.330359	1	13	alditol phosphate metabolic process	SLC27A1
GO:0060119	0.28452	3.2033	0.330359	1	13	inner ear receptor cell development	GABRA5
GO:0090505	0.28452	3.2033	0.330359	1	13	epiboly involved in wound healing	COL5A1
GO:0044765	0.285745	1.64282	1.86332	3	78	single-organism transport	PTH;PEA15;BBS4
GO:1902531	0.285956	1.33092	5.33545	7	209	regulation of intracellular signal transduction	SOX9;TRAF3IP2;CC2D1A;TMEM101;SOX11;ARL2BP;PPM1A
GO:1901214	0.288992	1.496	2.71911	4	107	regulation of neuron death	GPI;MEF2C;SIX1;CASP2
GO:0045833	0.289315	1.92374	1.06731	2	42	negative regulation of lipid metabolic process	SLC27A1;PDGFA
GO:0048469	0.29046	1.62676	1.8805	3	74	cell maturation	APP;FOXA1;EPHA8
GO:0061564	0.291808	3.09214	0.34063	1	14	axon development	MMP2
GO:0006325	0.291853	1.29242	6.27302	8	247	chromatin organization	HOPX;SOX2;POU5F1;EID1;FOXA1;ACTL6B;APBB1;TWIST2
GO:0048638	0.295549	1.89215	1.08406	2	43	regulation of developmental growth	HOPX;SEMA4F
GO:0034284	0.296033	1.60847	1.90083	3	75	response to monosaccharide	NNAT;FKBP1B;KHK
GO:0034504	0.298038	3.01362	0.349245	1	14	protein localization to nucleus	SIX1
GO:0003206	0.298516	3.00764	0.34991	1	14	cardiac chamber morphogenesis	TBX3
GO:0002698	0.298773	1.87665	1.09272	2	43	negative regulation of immune effector process	PPP3CB;ARRB2
GO:0006826	0.298773	1.87665	1.09272	2	43	iron ion transport	TF;ATP6V1G2
GO:0003231	0.299224	2.99895	0.350895	1	14	cardiac ventricle development	TBX3
GO:0061180	0.301232	2.97453	0.353692	1	14	mammary gland epithelium development	TBX3
GO:0010595	0.301362	2.97297	0.353872	1	14	positive regulation of endothelial cell migration	SCARB1
GO:0001909	0.301427	2.97219	0.353963	1	14	leukocyte mediated cytotoxicity	UNC13D
GO:0018149	0.301956	2.96581	0.354702	1	14	peptide cross-linking	COL3A1
GO:0032655	0.302064	2.96452	0.354852	1	14	regulation of interleukin-12 production	LTB
GO:0010226	0.302086	2.96426	0.354883	1	14	response to lithium ion	GRIA3
GO:0001919	0.302722	2.95663	0.355771	1	14	regulation of receptor recycling	GRIA3
GO:0006656	0.302722	2.95663	0.355771	1	14	phosphatidylcholine biosynthetic process	SLC27A1
GO:0007143	0.302722	2.95663	0.355771	1	14	female meiosis	LFNG
GO:0010039	0.302722	2.95663	0.355771	1	14	response to iron ion	APBB1
GO:0010470	0.302722	2.95663	0.355771	1	14	regulation of gastrulation	FZD7
GO:0032402	0.302722	2.95663	0.355771	1	14	melanosome transport	BBS4
GO:0032728	0.302722	2.95663	0.355771	1	14	positive regulation of interferon-beta production	POLR3A
GO:0042095	0.302722	2.95663	0.355771	1	14	interferon-gamma biosynthetic process	IL18
GO:0042573	0.302722	2.95663	0.355771	1	14	retinoic acid metabolic process	RBP1
GO:0043552	0.302722	2.95663	0.355771	1	14	positive regulation of phosphatidylinositol 3-kinase activity	EPHA8
GO:0044130	0.302722	2.95663	0.355771	1	14	negative regulation of growth of symbiont in host	MYD88
GO:0048265	0.302722	2.95663	0.355771	1	14	response to pain	NMUR2
GO:0048485	0.302722	2.95663	0.355771	1	14	sympathetic nervous system development	SOX11
GO:0050654	0.302722	2.95663	0.355771	1	14	chondroitin sulfate proteoglycan metabolic process	BGN
GO:0050930	0.302722	2.95663	0.355771	1	14	induction of positive chemotaxis	VEGFC
GO:0070528	0.302722	2.95663	0.355771	1	14	protein kinase C signaling	HTR2B
GO:0070918	0.302722	2.95663	0.355771	1	14	production of small RNA involved in gene silencing by RNA	LIN28A
GO:0071436	0.302722	2.95663	0.355771	1	14	sodium ion export	SLC9A2
GO:0071451	0.302722	2.95663	0.355771	1	14	cellular response to superoxide	FBLN5
GO:0072111	0.302722	2.95663	0.355771	1	14	cell proliferation involved in kidney development	PDGFA
GO:0046907	0.303041	2.95362	0.356198	1	14	intracellular transport	BBS4
GO:0006082	0.305113	2.92878	0.359104	1	14	organic acid metabolic process	PRPS1
GO:0046390	0.306456	1.3803	3.67369	5	145	ribose phosphate biosynthetic process	HTR2B;ADRB1;ARRB2;PANK3;SLC25A12
GO:0009411	0.307527	1.83494	1.11629	2	44	response to UV	TIPIN;ERCC3
GO:0006733	0.308211	1.83181	1.11814	2	44	oxidoreduction coenzyme metabolic process	PGAM1;NMNAT2
GO:0046463	0.308211	1.83181	1.11814	2	44	acylglycerol biosynthetic process	SCARB1;NR1H3
GO:0048762	0.31025	1.82179	1.12366	2	45	mesenchymal cell differentiation	SOX9;TWIST2
GO:0055085	0.31453	1.22379	8.26835	10	324	transmembrane transport	SLC9A4;TF;CP;SLC27A1;AQP5;HK1;NUP210;SLC25A23;SLC25A12;KCNA6
GO:0010639	0.314891	1.8011	1.13617	2	45	negative regulation of organelle organization	IGF1;ANAPC5
GO:0032956	0.318126	1.5402	1.98125	3	78	regulation of actin cytoskeleton organization	PDGFA;BAIAP2L1;KANK4
GO:0042455	0.318375	1.53946	1.98215	3	78	ribonucleoside biosynthetic process	PANK3;PRPS1;SLC25A12
GO:0009607	0.31936	2.75719	0.379597	1	15	response to biotic stimulus	SMO
GO:0007398	0.319618	2.75421	0.379973	1	15	ectoderm development	STX2
GO:0030101	0.319731	2.75301	0.380134	1	15	natural killer cell activation	UNC13D
GO:0042220	0.319753	2.75277	0.380167	1	15	response to cocaine	TACR3
GO:0006282	0.319957	2.7506	0.380458	1	15	regulation of DNA repair	TWIST2
GO:0042100	0.320002	2.75012	0.380523	1	15	B cell proliferation	CD79A
GO:0006378	0.320463	2.74521	0.381183	1	15	mRNA polyadenylation	APP
GO:0007026	0.320463	2.74521	0.381183	1	15	negative regulation of microtubule depolymerization	MAP2
GO:0007190	0.320463	2.74521	0.381183	1	15	activation of adenylate cyclase activity	ADRB1
GO:0008088	0.320463	2.74521	0.381183	1	15	axon cargo transport	APP
GO:0009226	0.320463	2.74521	0.381183	1	15	nucleotide-sugar biosynthetic process	GMDS
GO:0010745	0.320463	2.74521	0.381183	1	15	negative regulation of macrophage derived foam cell differentiation	NR1H3
GO:0014003	0.320463	2.74521	0.381183	1	15	oligodendrocyte development	SOX11
GO:0014743	0.320463	2.74521	0.381183	1	15	regulation of muscle hypertrophy	IGF1
GO:0015813	0.320463	2.74521	0.381183	1	15	L-glutamate transport	SLC25A12
GO:0021696	0.320463	2.74521	0.381183	1	15	cerebellar cortex morphogenesis	SMO
GO:0030325	0.320463	2.74521	0.381183	1	15	adrenal gland development	THRA
GO:0030513	0.320463	2.74521	0.381183	1	15	positive regulation of BMP signaling pathway	SOX11
GO:0031290	0.320463	2.74521	0.381183	1	15	retinal ganglion cell axon guidance	SEMA4F
GO:0032369	0.320463	2.74521	0.381183	1	15	negative regulation of lipid transport	NR1H3
GO:0032400	0.320463	2.74521	0.381183	1	15	melanosome localization	BBS4
GO:0033687	0.320463	2.74521	0.381183	1	15	osteoblast proliferation	SMO
GO:0034383	0.320463	2.74521	0.381183	1	15	low-density lipoprotein particle clearance	SCARB1
GO:0036314	0.320463	2.74521	0.381183	1	15	response to sterol	SMO
GO:0042730	0.320463	2.74521	0.381183	1	15	fibrinolysis	PLAT
GO:0044110	0.320463	2.74521	0.381183	1	15	growth involved in symbiotic interaction	MYD88
GO:0044144	0.320463	2.74521	0.381183	1	15	modulation of growth of symbiont involved in interaction with host	MYD88
GO:0045686	0.320463	2.74521	0.381183	1	15	negative regulation of glial cell differentiation	LIN28A
GO:0048536	0.320463	2.74521	0.381183	1	15	spleen development	NKX2-5
GO:0060338	0.320463	2.74521	0.381183	1	15	regulation of type I interferon-mediated signaling pathway	TYK2
GO:0060487	0.320463	2.74521	0.381183	1	15	lung epithelial cell differentiation	FOXA1
GO:0006139	0.323466	1.76495	1.1593	2	47	nucleobase-containing compound metabolic process	HDGF;SLC29A2
GO:0030509	0.323841	1.7616	1.16039	2	46	BMP signaling pathway	POU5F1;NKX2-5
GO:0006338	0.325365	1.51907	2.00756	3	79	chromatin remodeling	SOX9;FOXA1;ACTL6B
GO:0042633	0.325857	1.75307	1.16584	2	46	hair cycle	SOX9;PDGFA
GO:0008584	0.326003	1.75246	1.16624	2	46	male gonad development	LHX9;YBX3
GO:0070085	0.326138	1.29873	4.67585	6	184	glycosylation	ST3GAL4;ST3GAL1;STT3A;GALNT12;GALNT11;TRAK1
GO:0015031	0.32637	1.40659	2.88437	4	115	protein transport	HPS1;TRAF3IP2;IFT27;NKIRAS2
GO:1901699	0.326955	1.22407	7.43414	9	293	cellular response to nitrogen compound	SOX9;MMP2;NR1H3;MEF2C;COL3A1;ATP6V1G2;DOK1;SLC29A2;PPM1A
GO:0001570	0.327007	1.74824	1.16896	2	46	vasculogenesis	SMO;NKX2-5
GO:0001938	0.327007	1.74824	1.16896	2	46	positive regulation of endothelial cell proliferation	HTR2B;NRARP
GO:0030148	0.327007	1.74824	1.16896	2	46	sphingolipid biosynthetic process	COL4A3BP;CSNK1G2
GO:0048813	0.327007	1.74824	1.16896	2	46	dendrite morphogenesis	MAP2;DCX
GO:0019693	0.32732	1.17626	11.1732	13	443	ribose phosphate metabolic process	RAB33A;GNAZ;ATP6V1G2;TUBB2B;RGS17;TBC1D10B;CHN2;RRAS;IFT27;ERCC3;AK1;NKIRAS2;ELMOD1
GO:0006875	0.329824	1.50619	2.02377	3	81	cellular metal ion homeostasis	TF;CP;ATP6V1G2
GO:0007015	0.331987	1.50027	2.03164	3	80	actin filament organization	FSCN1;TACSTD2;KANK4
GO:0009952	0.333035	1.39155	2.91362	4	115	anterior/posterior pattern specification	TBX3;HOXD10;HOXB5;HOXB9
GO:0007166	0.333872	1.21701	7.48538	9	288	cell surface receptor signaling pathway	IL18;SYBU;CD79A;TACSTD2;TULP3;SMO;DKK2;SEMA6A;HOXB9
GO:0008585	0.334235	2.5959	0.401434	1	16	female gonad development	LHX9
GO:0045834	0.334272	1.71766	1.18871	2	47	positive regulation of lipid metabolic process	SCARB1;EPHA8
GO:0006661	0.334923	1.71502	1.19048	2	47	phosphatidylinositol biosynthetic process	HTR2B;SLC27A1
GO:0006184	0.334991	1.28439	4.72581	6	187	GTP catabolic process	RAB33A;GNAZ;TUBB2B;RRAS;IFT27;NKIRAS2
GO:1901615	0.335889	1.38541	2.92616	4	115	organic hydroxy compound metabolic process	SCARB1;IGF1;GPCPD1;ACSS1
GO:0022407	0.336356	1.70924	1.19437	2	47	regulation of cell-cell adhesion	FOXA1;NRARP
GO:0051129	0.336428	1.70842	1.19461	2	48	negative regulation of cellular component organization	NR1H3;FOXA1
GO:0048545	0.336695	1.48699	2.04876	3	82	response to steroid hormone	PLAT;SPARC;BCKDHB
GO:0006636	0.337227	2.567	0.405822	1	16	unsaturated fatty acid biosynthetic process	FADS2
GO:0009968	0.337338	1.18515	9.37788	11	372	negative regulation of signal transduction	SOX9;NR1H3;SOX2;TOB1;TULP3;SOST;DKK2;TWIST2;ADRA1B;NKX2-5;PPM1A
GO:0032479	0.337533	2.56409	0.406271	1	16	regulation of type I interferon production	POLR3A
GO:0001539	0.337753	2.56197	0.406595	1	16	ciliary or bacterial-type flagellar motility	BBS4
GO:0001893	0.337753	2.56197	0.406595	1	16	maternal placenta development	STOX2
GO:0003230	0.337753	2.56197	0.406595	1	16	cardiac atrium development	NKX2-5
GO:0009083	0.337753	2.56197	0.406595	1	16	branched-chain amino acid catabolic process	BCKDHB
GO:0009394	0.337753	2.56197	0.406595	1	16	2'-deoxyribonucleotide metabolic process	NT5M
GO:0010677	0.337753	2.56197	0.406595	1	16	negative regulation of cellular carbohydrate metabolic process	ADRA1B
GO:0035065	0.337753	2.56197	0.406595	1	16	regulation of histone acetylation	EID1
GO:0043691	0.337753	2.56197	0.406595	1	16	reverse cholesterol transport	SCARB1
GO:0044058	0.337753	2.56197	0.406595	1	16	regulation of digestive system process	NR1H3
GO:0045214	0.337753	2.56197	0.406595	1	16	sarcomere organization	NKX2-5
GO:0045581	0.337753	2.56197	0.406595	1	16	negative regulation of T cell differentiation	NRARP
GO:0046135	0.337753	2.56197	0.406595	1	16	pyrimidine nucleoside catabolic process	NT5M
GO:0009116	0.338807	1.37914	2.93897	4	117	nucleoside metabolic process	PANK3;PRPS1;AK1;SLC25A12
GO:0044283	0.339587	1.20859	7.5241	9	297	small molecule biosynthetic process	MTR;NR1H3;FADS2;SLC27A1;ACSS1;GGT5;LPCAT2;GPT;MRI1
GO:0033674	0.339807	2.54266	0.409613	1	16	positive regulation of kinase activity	EPHA8
GO:0051051	0.341302	1.37372	2.94991	4	116	negative regulation of transport	CHGA;NPY1R;TACR2;PEA15
GO:0023051	0.343252	1.4691	2.07262	3	87	regulation of signaling	CHGA;NPY1R;NNAT
GO:0044267	0.344697	1.46688	2.07781	3	80	cellular protein metabolic process	GPHN;USP43;ERLEC1
GO:0010646	0.345219	1.46385	2.07978	3	87	regulation of cell communication	CHGA;NPY1R;NNAT
GO:0016525	0.345665	1.67194	1.21979	2	48	negative regulation of angiogenesis	CHGA;VASH1
GO:0030183	0.345665	1.67194	1.21979	2	48	B cell differentiation	TPD52;CD79A
GO:0032409	0.345665	1.67194	1.21979	2	48	regulation of transporter activity	CNIH2;FKBP1B
GO:0044272	0.345665	1.67194	1.21979	2	48	sulfur compound biosynthetic process	MTR;MRI1
GO:0016043	0.346784	1.30565	3.87805	5	159	cellular component organization	CPE;POSTN;MORN4;CCDC80;COL8A2
GO:0031324	0.347024	1.30412	3.87903	5	157	negative regulation of cellular metabolic process	HTR2B;TIMP1;PLAT;ANAPC5;ARRB2
GO:0051270	0.347101	1.19961	7.57735	9	299	regulation of cellular component movement	SOX9;SCARB1;IGF1;SRPX2;TACSTD2;VASH1;PDGFA;TWIST2;VEGFC
GO:0072511	0.348721	1.26269	4.80291	6	189	divalent inorganic cation transport	HTR2B;CASQ1;CASQ1;ARRB2;NMUR2;FKBP1B
GO:0010629	0.34933	1.65705	1.22987	2	50	negative regulation of gene expression	LIN28A;BBS4
GO:0071704	0.351017	1.10234	27.7886	30	1215	organic substance metabolic process	IL18;PLAT;CDKN2B;TYK2;MMP2;NNAT;ADAMTS1;CPE;RPS6KL1;ADPRH;MMP16;PTPRN;LHPP;MAP3K19;BACE1;ZER1;ATP6AP2;RPS6KA2;ARL2BP;GRIA3;CASP2;PGC;WEE1;FKBP1B;LOX;ANKRD39;MMP23B;VEGFC;PAM;CTSO
GO:0001819	0.351393	1.44758	2.10225	3	83	positive regulation of cytokine production	HTR2B;POLR3A;ATP6AP2
GO:0010594	0.352454	2.42034	0.428766	1	17	regulation of endothelial cell migration	VASH1
GO:0055013	0.35293	2.41617	0.429483	1	17	cardiac muscle cell development	TBX3
GO:0018393	0.353304	1.44261	2.10921	3	83	internal peptidyl-lysine acetylation	EID1;ACTL6B;APBB1
GO:0009165	0.35359	1.44176	2.11026	3	84	nucleotide biosynthetic process	HTR2B;PANK3;SLC25A12
GO:0045776	0.35389	2.40783	0.430929	1	17	negative regulation of blood pressure	VEGFC
GO:0002279	0.354605	2.40164	0.432007	1	17	mast cell activation involved in immune response	UNC13D
GO:0009954	0.354605	2.40164	0.432007	1	17	proximal/distal pattern formation	HOXD10
GO:0010288	0.354605	2.40164	0.432007	1	17	response to lead ion	SPARC
GO:0019370	0.354605	2.40164	0.432007	1	17	leukotriene biosynthetic process	GGT5
GO:0031529	0.354605	2.40164	0.432007	1	17	ruffle organization	TACSTD2
GO:0040018	0.354605	2.40164	0.432007	1	17	positive regulation of multicellular organism growth	BBS4
GO:0042994	0.354605	2.40164	0.432007	1	17	cytoplasmic sequestering of transcription factor	THRA
GO:0045739	0.354605	2.40164	0.432007	1	17	positive regulation of DNA repair	APBB1
GO:0048013	0.354605	2.40164	0.432007	1	17	ephrin receptor signaling pathway	EPHA8
GO:0051247	0.355106	1.63582	1.24565	2	49	positive regulation of protein metabolic process	MYD88;LTB
GO:0051186	0.358186	1.28441	3.93508	5	155	cofactor metabolic process	GPHN;PGAM1;ACSS1;PANK3;NMNAT2
GO:0001944	0.35958	2.35336	0.439832	1	18	vasculature development	FZD7
GO:0007626	0.361279	1.61239	1.26269	2	50	locomotory behavior	NPY1R;ADRA1B
GO:0060348	0.362923	1.60642	1.26722	2	50	bone development	SOX9;MEF2C
GO:0016051	0.363333	2.3221	0.445567	1	18	carbohydrate biosynthetic process	CHST14
GO:0002696	0.364005	1.2745	3.9643	5	156	positive regulation of leukocyte activation	MYD88;IL18;IGF1;MEF2C;HPS1
GO:0006888	0.364152	1.60199	1.27061	2	50	ER to Golgi vesicle-mediated transport	CREB3L2;ERGIC1
GO:0009408	0.364152	1.60199	1.27061	2	50	response to heat	CASQ1;CASQ1
GO:0016337	0.364579	1.41367	2.15037	3	86	cell-cell adhesion	ICAM3;SRPX2;COL8A2
GO:0072522	0.364951	1.41284	2.15171	3	85	purine-containing compound biosynthetic process	HTR2B;ADRB1;ARRB2
GO:0007612	0.366096	2.29956	0.449808	1	18	learning	PPP3CB
GO:0044237	0.368323	1.23816	4.91367	6	208	cellular metabolic process	PGK1;SDHD;HK1;PFKFB4;PGAM2;ALDOC
GO:0050708	0.368367	2.28131	0.453304	1	18	regulation of protein secretion	NR1H3
GO:0043502	0.369126	2.27524	0.454476	1	18	regulation of muscle adaptation	IGF1
GO:0050999	0.369276	2.27405	0.454708	1	18	regulation of nitric-oxide synthase activity	WASL
GO:0032635	0.369778	2.27007	0.455483	1	18	interleukin-6 production	TWIST2
GO:0002011	0.370091	2.26758	0.455967	1	18	morphogenesis of an epithelial sheet	COL5A1
GO:0030500	0.370694	2.26282	0.456899	1	18	regulation of bone mineralization	TWIST2
GO:0001823	0.37103	2.26017	0.45742	1	18	mesonephros development	SIX1
GO:0006182	0.37103	2.26017	0.45742	1	18	cGMP biosynthetic process	HTR2B
GO:0006904	0.37103	2.26017	0.45742	1	18	vesicle docking involved in exocytosis	RABEPK
GO:0007628	0.37103	2.26017	0.45742	1	18	adult walking behavior	ARRB2
GO:0010821	0.37103	2.26017	0.45742	1	18	regulation of mitochondrion organization	IGF1
GO:0033628	0.37103	2.26017	0.45742	1	18	regulation of cell adhesion mediated by integrin	EPHA8
GO:0033875	0.37103	2.26017	0.45742	1	18	ribonucleoside bisphosphate metabolic process	PANK3
GO:0034032	0.37103	2.26017	0.45742	1	18	purine nucleoside bisphosphate metabolic process	PANK3
GO:0050873	0.37103	2.26017	0.45742	1	18	brown fat cell differentiation	SELENBP1
GO:0050982	0.37103	2.26017	0.45742	1	18	detection of mechanical stimulus	SOX2
GO:0051668	0.37103	2.26017	0.45742	1	18	localization within membrane	CNIH2
GO:0060443	0.37103	2.26017	0.45742	1	18	mammary gland morphogenesis	TBX3
GO:0090342	0.37103	2.26017	0.45742	1	18	regulation of cell aging	TWIST2
GO:1901983	0.37103	2.26017	0.45742	1	18	regulation of protein acetylation	EID1
GO:0060333	0.371916	1.57405	1.29213	2	51	interferon-gamma-mediated signaling pathway	IRF6;IRF2
GO:0007268	0.372203	1.1708	7.75413	9	311	synaptic transmission	NPY1R;KCNA6;KCNG1;NMUR2;RPS6KA2;RRAS;GRIA3;GABRA5;KCNA6
GO:0009057	0.373101	1.57066	1.29531	2	50	macromolecule catabolic process	PPP1R3E;ADRA1B
GO:0006767	0.373322	1.56916	1.29602	2	51	water-soluble vitamin metabolic process	GPHN;NMNAT2
GO:1901659	0.374172	1.3901	2.18545	3	86	glycosyl compound biosynthetic process	PANK3;PRPS1;SLC25A12
GO:0071363	0.375441	1.1992	5.88921	7	237	cellular response to growth factor stimulus	MYD88;SPARC;BEX1;RPS6KA2;MAGED2;CASP2;NKX2-5
GO:0002520	0.376185	1.18034	6.83588	8	269	immune system development	PPP3CB;CDKN2B;THRA;MEF2C;TPD52;SIX1;CD79A;NKX2-5
GO:0045935	0.376241	1.38485	2.19307	3	91	positive regulation of nucleobase-containing compound metabolic process	ADRB1;PDGFA;HGF
GO:0046394	0.376723	1.30191	3.10526	4	123	carboxylic acid biosynthetic process	NR1H3;FADS2;ACSS1;GGT5
GO:0006351	0.376959	1.55588	1.30623	2	55	transcription, DNA-templated	PPP1R10;POLR3A
GO:0010033	0.381702	1.29268	3.1271	4	130	response to organic substance	CASQ1;NNAT;CASQ1;RBP1
GO:0006987	0.382438	1.53764	1.32143	2	52	activation of signaling protein activity involved in unfolded protein response	HDGF;PPP2R5B
GO:0007588	0.382438	1.53764	1.32143	2	52	excretion	AQP5;TACR2
GO:0035264	0.383989	2.15665	0.477998	1	19	multicellular organism growth	SMO
GO:0016477	0.3848	1.24034	4.06869	5	165	cell migration	PLAT;MMP2;COL5A1;SIX1;FSCN1
GO:0070887	0.384938	1.36437	2.22496	3	92	cellular response to chemical stimulus	MTR;GSTA4;ACSS1
GO:0022600	0.385569	2.14508	0.480501	1	19	digestive system process	SOX9
GO:0010469	0.385724	2.14396	0.480746	1	19	regulation of receptor activity	PPP2R5B
GO:0035195	0.386072	2.14141	0.481299	1	19	gene silencing by miRNA	LIN28A
GO:0048008	0.386072	2.14141	0.481299	1	19	platelet-derived growth factor receptor signaling pathway	PLAT
GO:0007249	0.386666	1.52321	1.3333	2	53	I-kappaB kinase/NF-kappaB signaling	LY96;NKIRAS2
GO:0006385	0.387038	2.13441	0.482832	1	19	transcription elongation from RNA polymerase III promoter	POLR3A
GO:0006386	0.387038	2.13441	0.482832	1	19	termination of RNA polymerase III transcription	POLR3A
GO:0006595	0.387038	2.13441	0.482832	1	19	polyamine metabolic process	MRI1
GO:0007176	0.387038	2.13441	0.482832	1	19	regulation of epidermal growth factor-activated receptor activity	APP
GO:0010862	0.387038	2.13441	0.482832	1	19	positive regulation of pathway-restricted SMAD protein phosphorylation	RBPMS
GO:0019748	0.387038	2.13441	0.482832	1	19	secondary metabolic process	PGAM1
GO:0019933	0.387038	2.13441	0.482832	1	19	cAMP-mediated signaling	SOX9
GO:0021575	0.387038	2.13441	0.482832	1	19	hindbrain morphogenesis	SMO
GO:0030890	0.387038	2.13441	0.482832	1	19	positive regulation of B cell proliferation	MEF2C
GO:0032104	0.387038	2.13441	0.482832	1	19	regulation of response to extracellular stimulus	BBS4
GO:0032755	0.387038	2.13441	0.482832	1	19	positive regulation of interleukin-6 production	MYD88
GO:0033003	0.387038	2.13441	0.482832	1	19	regulation of mast cell activation	UNC13D
GO:0042517	0.387038	2.13441	0.482832	1	19	positive regulation of tyrosine phosphorylation of Stat3 protein	ARL2BP
GO:0043550	0.387038	2.13441	0.482832	1	19	regulation of lipid kinase activity	EPHA8
GO:0043666	0.387038	2.13441	0.482832	1	19	regulation of phosphoprotein phosphatase activity	FKBP1B
GO:0071715	0.387038	2.13441	0.482832	1	19	icosanoid transport	NMUR2
GO:0030808	0.387107	2.13393	0.482941	1	19	regulation of nucleotide biosynthetic process	ARRB2
GO:0050863	0.3883	2.12538	0.484835	1	19	regulation of T cell activation	NRARP
GO:0042886	0.389314	1.2331	4.09136	5	161	amide transport	PPP3CB;CHGA;NNAT;TACR2;FKBP1B
GO:0006720	0.391497	1.50736	1.34685	2	53	isoprenoid metabolic process	RBP1;LRAT
GO:0006821	0.391497	1.50736	1.34685	2	53	chloride transport	CLIC2;GABRA5
GO:0050906	0.391497	1.50736	1.34685	2	53	detection of stimulus involved in sensory perception	SOX2;ARRB2
GO:0006954	0.392133	1.22871	4.10552	5	161	inflammatory response	NFATC4;S1PR3;GGT5;TNFAIP6;UNC13D
GO:0044711	0.392662	1.22794	4.10817	5	169	single-organism biosynthetic process	ADRB1;ARRB2;NMNAT2;CTPS2;GMDS
GO:0008016	0.395214	1.49501	1.35736	2	54	regulation of heart contraction	HOPX;THRA
GO:0009314	0.395909	1.49284	1.35931	2	54	response to radiation	MMP2;COL3A1
GO:0051223	0.396472	2.06378	0.498233	1	20	regulation of protein transport	FZD7
GO:0048584	0.397012	1.48886	1.36251	2	56	positive regulation of response to stimulus	APBB1;VEGFC
GO:1901607	0.399036	1.48285	1.36813	2	54	alpha-amino acid biosynthetic process	MTR;MRI1
GO:0050434	0.400496	1.47824	1.37226	2	54	positive regulation of viral transcription	NELFB;ERCC3
GO:0021545	0.400657	2.03521	0.505016	1	20	cranial nerve development	CNIH2
GO:0009755	0.400854	2.0339	0.505335	1	20	hormone-mediated signaling pathway	AGRP
GO:0051403	0.401301	1.47575	1.37453	2	54	stress-activated MAPK cascade	MEF2C;RPS6KA2
GO:0044249	0.401478	1.1876	5.0974	6	217	cellular biosynthetic process	GPI;FADS2;GGT5;COL4A3BP;GPT;CSNK1G2
GO:0043616	0.401676	2.02835	0.506673	1	20	keratinocyte proliferation	IRF6
GO:0043388	0.401782	2.02764	0.506846	1	20	positive regulation of DNA binding	IGF1
GO:0033344	0.401861	2.02711	0.506975	1	20	cholesterol efflux	SCARB1
GO:0015909	0.401888	2.02694	0.507018	1	20	long-chain fatty acid transport	SLC27A1
GO:0008589	0.401914	2.02676	0.507061	1	20	regulation of smoothened signaling pathway	TULP3
GO:0031032	0.40202	2.02605	0.507234	1	20	actomyosin structure organization	CNN1
GO:1901700	0.402148	1.21319	4.15586	5	169	response to oxygen-containing compound	NPY1R;NNAT;FOXA1;NKX2-5;KHK
GO:0006810	0.402517	1.32475	2.28965	3	95	transport	RBP1;TMED5;G3BP1
GO:0000045	0.40264	2.0219	0.508244	1	20	autophagic vacuole assembly	ATG12
GO:0001937	0.40264	2.0219	0.508244	1	20	negative regulation of endothelial cell proliferation	VASH1
GO:0006362	0.40264	2.0219	0.508244	1	20	transcription elongation from RNA polymerase I promoter	ERCC3
GO:0007205	0.40264	2.0219	0.508244	1	20	protein kinase C-activating G-protein coupled receptor signaling pathway	HTR2B
GO:0007214	0.40264	2.0219	0.508244	1	20	gamma-aminobutyric acid signaling pathway	GABRA5
GO:0008333	0.40264	2.0219	0.508244	1	20	endosome to lysosome transport	TRAK1
GO:0010324	0.40264	2.0219	0.508244	1	20	membrane invagination	MORN4
GO:0010718	0.40264	2.0219	0.508244	1	20	positive regulation of epithelial to mesenchymal transition	TWIST2
GO:0031069	0.40264	2.0219	0.508244	1	20	hair follicle morphogenesis	SMO
GO:0034368	0.40264	2.0219	0.508244	1	20	protein-lipid complex remodeling	SCARB1
GO:0034644	0.40264	2.0219	0.508244	1	20	cellular response to UV	NFATC4
GO:0045104	0.40264	2.0219	0.508244	1	20	intermediate filament cytoskeleton organization	PRPH
GO:0045599	0.40264	2.0219	0.508244	1	20	negative regulation of fat cell differentiation	CCDC85B
GO:0045730	0.40264	2.0219	0.508244	1	20	respiratory burst	PGAM1
GO:0060761	0.40264	2.0219	0.508244	1	20	negative regulation of response to cytokine stimulus	NR1H3
GO:0030811	0.403315	1.18372	5.10785	6	201	regulation of nucleotide catabolic process	HTR2B;ARRB2;RGS17;TBC1D10B;CHN2;ELMOD1
GO:0032879	0.405445	1.18106	5.11971	6	208	regulation of localization	PTH;PEA15;ARRB2;NUP210;CNIH2;NKX2-5
GO:0007264	0.407644	1.24497	3.24143	4	127	small GTPase mediated signal transduction	RAB33A;BCAR3;IFT27;NKIRAS2
GO:0035666	0.409432	1.45023	1.39767	2	55	TRIF-dependent toll-like receptor signaling pathway	MEF2C;RPS6KA2
GO:0071396	0.411206	1.9625	0.522604	1	21	cellular response to lipid	SMO
GO:0045596	0.41443	1.93905	0.52823	1	22	negative regulation of cell differentiation	HOPX
GO:0030534	0.414915	1.93895	0.528764	1	21	adult behavior	BBS4
GO:0090287	0.415676	1.93418	0.530031	1	21	regulation of cellular response to growth factor stimulus	PPP2R5B
GO:0070555	0.416331	1.93007	0.531125	1	21	response to interleukin-1	MYD88
GO:0032092	0.416859	1.92677	0.532007	1	21	positive regulation of protein binding	LFNG
GO:0045777	0.416995	1.92593	0.532233	1	21	positive regulation of blood pressure	TACR3
GO:0052652	0.417401	1.42593	1.4205	2	56	cyclic purine nucleotide metabolic process	ADRB1;ARRB2
GO:0030902	0.417444	1.4258	1.42062	2	56	hindbrain development	FOXP2;ZNF503
GO:0034341	0.417528	1.42555	1.42086	2	56	response to interferon-gamma	IRF6;IRF2
GO:0071103	0.417738	1.92136	0.533471	1	21	DNA conformation change	SUPV3L1
GO:0006363	0.417846	1.92064	0.533656	1	21	termination of RNA polymerase I transcription	ERCC3
GO:0006890	0.417846	1.92064	0.533656	1	21	retrograde vesicle-mediated transport, Golgi to ER	KIF1C
GO:0034394	0.417846	1.92064	0.533656	1	21	protein localization to cell surface	FBLN5
GO:0035137	0.417846	1.92064	0.533656	1	21	hindlimb morphogenesis	HOXD10
GO:0046579	0.417846	1.92064	0.533656	1	21	positive regulation of Ras protein signal transduction	IGF1
GO:0060330	0.417846	1.92064	0.533656	1	21	regulation of response to interferon-gamma	NR1H3
GO:0071359	0.417846	1.92064	0.533656	1	21	cellular response to dsRNA	LIN28A
GO:0002819	0.418303	1.42324	1.42308	2	56	regulation of adaptive immune response	PPP3CB;MEF2C
GO:0051345	0.419367	1.28738	2.35249	3	93	positive regulation of hydrolase activity	MEF2C;HDGF;PPP2R5B
GO:0045893	0.419848	1.14401	6.15948	7	254	positive regulation of transcription, DNA-templated	PPP3CB;IRF6;TBX3;SOST;FZD7;CREB3L2;PPM1A
GO:0015980	0.422039	1.21983	3.30527	4	130	energy derivation by oxidation of organic compounds	IGF1;PTH;PPP1R3E;ADRA1B
GO:0007565	0.422264	1.28119	2.36334	3	93	female pregnancy	MMP2;FCGRT;STOX2
GO:0051179	0.422515	1.0704	18.8267	20	816	localization	SLC9A4;CP;KCNA6;AQP5;KCNG1;TPD52;HK1;ANXA11;RBP1;TMED5;MORN4;G3BP1;STXBP6;CLIC2;SLC29A2;SLC25A23;GRIA3;GABRA5;ELMOD1;KCNA6
GO:0072521	0.423665	1.0899	11.9976	13	476	purine-containing compound metabolic process	RAB33A;GNAZ;ATP6V1G2;TUBB2B;RGS17;TBC1D10B;CHN2;RRAS;IFT27;ERCC3;AK1;NKIRAS2;ELMOD1
GO:0032502	0.42449	1.86662	0.546231	1	28	developmental process	DMRTA1
GO:0006650	0.426506	1.27226	2.37924	3	94	glycerophospholipid metabolic process	HTR2B;LPCAT2;PDGFA
GO:0003208	0.428678	1.85228	0.552246	1	22	cardiac ventricle morphogenesis	HEY2
GO:0035270	0.429757	1.84597	0.554085	1	22	endocrine system development	SOX2
GO:0050778	0.430479	1.11885	7.19165	8	283	positive regulation of immune response	MYD88;NR1H3;MEF2C;LY96;MOG;ARRB2;CD79A;RPS6KA2
GO:0016441	0.431631	1.83502	0.557293	1	22	posttranscriptional gene silencing	LIN28A
GO:0042755	0.431659	1.83486	0.557341	1	22	eating behavior	CCK
GO:0006509	0.431686	1.8347	0.557388	1	22	membrane protein ectodomain proteolysis	BACE1
GO:0019538	0.43262	1.10012	9.14783	10	357	protein metabolic process	MMP2;ADAMTS1;AEBP1;MMP16;BACE1;ATP6AP2;CASP2;PGC;MMP23B;CTSO
GO:0006099	0.432666	1.82902	0.559069	1	22	tricarboxylic acid cycle	SDHD
GO:0006206	0.432666	1.82902	0.559069	1	22	pyrimidine nucleobase metabolic process	NT5M
GO:0030166	0.432666	1.82902	0.559069	1	22	proteoglycan biosynthetic process	IGF1
GO:0031281	0.432666	1.82902	0.559069	1	22	positive regulation of cyclase activity	ADRB1
GO:0035315	0.432666	1.82902	0.559069	1	22	hair cell differentiation	ERCC3
GO:0042558	0.432666	1.82902	0.559069	1	22	pteridine-containing compound metabolic process	MTR
GO:0043094	0.432666	1.82902	0.559069	1	22	cellular metabolic compound salvage	MRI1
GO:0043489	0.432666	1.82902	0.559069	1	22	RNA stabilization	MYD88
GO:0051983	0.432666	1.82902	0.559069	1	22	regulation of chromosome segregation	KIF2B
GO:0007568	0.43493	1.25488	2.41092	3	95	aging	MMP2;CASP2;TACR3
GO:0009150	0.435137	1.09678	9.16688	10	365	purine ribonucleotide metabolic process	RAB33A;GNAZ;TUBB2B;RGS17;TBC1D10B;CHN2;RRAS;IFT27;NKIRAS2;ELMOD1
GO:0000086	0.435788	1.25312	2.41416	3	95	G2/M transition of mitotic cell cycle	CDKN2B;ANAPC5;WEE1
GO:0070374	0.43584	1.37217	1.47391	2	58	positive regulation of ERK1 and ERK2 cascade	ARRB2;PDGFA
GO:0008286	0.43874	1.19175	3.37982	4	133	insulin receptor signaling pathway	NR1H3;ATP6V1G2;DOK1;PPM1A
GO:0048706	0.440633	1.78132	0.573135	1	23	embryonic skeletal system development	HOXB9
GO:0006959	0.442506	1.23954	2.43957	3	96	humoral immune response	GPI;MEF2C;TRAF3IP2
GO:0006807	0.444129	1.11732	6.30635	7	265	nitrogen compound metabolic process	MTR;BGN;BCKDHB;GPHN;COL4A3BP;GPT;CSNK1G2
GO:0045445	0.444136	1.76194	0.579256	1	23	myoblast differentiation	IGF1
GO:0042035	0.444501	1.34798	1.49932	2	59	regulation of cytokine biosynthetic process	MYD88;LTB
GO:0050795	0.44507	1.23437	2.44933	3	97	regulation of behavior	HTR2B;MEF2C;VEGFC
GO:0050885	0.445083	1.75676	0.580917	1	23	neuromuscular process controlling balance	APP
GO:0048546	0.445252	1.75584	0.581213	1	23	digestive tract morphogenesis	STX2
GO:0007215	0.445365	1.75522	0.581411	1	23	glutamate receptor signaling pathway	CNIH2
GO:0008652	0.445407	1.75501	0.581483	1	23	cellular amino acid biosynthetic process	SLC27A1
GO:0010812	0.446027	1.75161	0.582575	1	23	negative regulation of cell-substrate adhesion	FZD7
GO:0032508	0.446027	1.75161	0.582575	1	23	DNA duplex unwinding	SUPV3L1
GO:0006996	0.446804	1.1019	7.29855	8	286	organelle organization	SOX9;SOX2;HPS1;FOXA1;TOMM34;TMED5;LFNG;NAP1L5
GO:0030100	0.446894	1.74693	0.584096	1	23	regulation of endocytosis	NR1H3
GO:0001990	0.44711	1.74573	0.584481	1	23	regulation of systemic arterial blood pressure by hormone	ATP6AP2
GO:0003229	0.44711	1.74573	0.584481	1	23	ventricular cardiac muscle tissue development	NKX2-5
GO:0008038	0.44711	1.74573	0.584481	1	23	neuron recognition	APP
GO:0010043	0.44711	1.74573	0.584481	1	23	response to zinc ion	KHK
GO:0014823	0.44711	1.74573	0.584481	1	23	response to activity	MMP2
GO:0015914	0.44711	1.74573	0.584481	1	23	phospholipid transport	SCARB1
GO:0031670	0.44711	1.74573	0.584481	1	23	cellular response to nutrient	CDKN2B
GO:0032374	0.44711	1.74573	0.584481	1	23	regulation of cholesterol transport	NR1H3
GO:0032483	0.44711	1.74573	0.584481	1	23	regulation of Rab protein signal transduction	TBC1D10B
GO:0045840	0.44711	1.74573	0.584481	1	23	positive regulation of mitosis	IGF1
GO:0050672	0.44711	1.74573	0.584481	1	23	negative regulation of lymphocyte proliferation	SOX11
GO:0050848	0.44711	1.74573	0.584481	1	23	regulation of calcium-mediated signaling	IGF1
GO:0051238	0.44711	1.74573	0.584481	1	23	sequestering of metal ion	HTR2B
GO:0051349	0.44711	1.74573	0.584481	1	23	positive regulation of lyase activity	ADRB1
GO:0070979	0.44711	1.74573	0.584481	1	23	protein K11-linked ubiquitination	ANAPC5
GO:1901796	0.44711	1.74573	0.584481	1	23	regulation of signal transduction by p53 class mediator	TWIST2
GO:0030799	0.447186	1.74533	0.584613	1	23	regulation of cyclic nucleotide metabolic process	ARRB2
GO:1902105	0.448266	1.73952	0.586514	1	23	regulation of leukocyte differentiation	RBP1
GO:0021537	0.449193	1.22624	2.46498	3	97	telencephalon development	SOX2;FOXP2;BBS4
GO:0002064	0.451758	1.32817	1.5208	2	60	epithelial cell development	FOXA1;FZD7
GO:0007292	0.453088	1.32463	1.52473	2	60	female gamete generation	MMP2;ADAMTS1
GO:0042129	0.453088	1.32463	1.52473	2	60	regulation of T cell proliferation	IL18;IGF1
GO:0042542	0.453088	1.32463	1.52473	2	60	response to hydrogen peroxide	MMP2;FKBP1B
GO:0060193	0.453088	1.32463	1.52473	2	60	positive regulation of lipase activity	NR1H3;NMUR2
GO:0030855	0.453496	1.21769	2.48148	3	100	epithelial cell differentiation	STX2;SIX1;ERCC3
GO:0006367	0.456776	1.31465	1.53577	2	61	transcription initiation from RNA polymerase II promoter	GTF2B;ERCC3
GO:0006468	0.457086	1.09101	7.36648	8	290	protein phosphorylation	PPP3CB;TYK2;RPS6KL1;MAP3K19;RPS6KA2;ERCC3;COL4A3BP;WEE1
GO:0042310	0.458364	1.68416	0.604802	1	24	vasoconstriction	HTR2B
GO:0001816	0.458368	1.68422	0.604797	1	24	cytokine production	IL18
GO:0033002	0.459224	1.30824	1.54305	2	61	muscle cell proliferation	MYD88;IGF1
GO:0043279	0.459283	1.67944	0.606454	1	24	response to alkaloid	PEA15
GO:0051402	0.459441	1.67865	0.606736	1	24	neuron apoptotic process	APP
GO:0009167	0.459817	1.67672	0.607412	1	24	purine ribonucleoside monophosphate metabolic process	PRPS1
GO:0032024	0.460144	1.67501	0.608008	1	24	positive regulation of insulin secretion	NNAT
GO:0002040	0.460201	1.67472	0.608112	1	24	sprouting angiogenesis	CCBE1
GO:0032412	0.460316	1.67413	0.608318	1	24	regulation of ion transmembrane transporter activity	FKBP1B
GO:0031056	0.460517	1.67311	0.608681	1	24	regulation of histone modification	TWIST2
GO:0032868	0.460705	1.67221	0.609011	1	24	response to insulin	KHK
GO:0042476	0.461064	1.67033	0.609667	1	24	odontogenesis	AQP5
GO:0000718	0.461188	1.66968	0.609893	1	24	nucleotide-excision repair, DNA damage removal	ERCC3
GO:0002709	0.461188	1.66968	0.609893	1	24	regulation of T cell mediated immunity	PPP3CB
GO:0006090	0.461188	1.66968	0.609893	1	24	pyruvate metabolic process	LDHA
GO:0006361	0.461188	1.66968	0.609893	1	24	transcription initiation from RNA polymerase I promoter	ERCC3
GO:0006906	0.461188	1.66968	0.609893	1	24	vesicle fusion	STX2
GO:0007595	0.461188	1.66968	0.609893	1	24	lactation	SLC29A2
GO:0021879	0.461188	1.66968	0.609893	1	24	forebrain neuron differentiation	SOX2
GO:0022406	0.461188	1.66968	0.609893	1	24	membrane docking	RABEPK
GO:0034453	0.461188	1.66968	0.609893	1	24	microtubule anchoring	BBS4
GO:0035176	0.461188	1.66968	0.609893	1	24	social behavior	PPP3CB
GO:0046676	0.461188	1.66968	0.609893	1	24	negative regulation of insulin secretion	CHGA
GO:0050926	0.461188	1.66968	0.609893	1	24	regulation of positive chemotaxis	VEGFC
GO:0070664	0.461188	1.66968	0.609893	1	24	negative regulation of leukocyte proliferation	SOX11
GO:0009127	0.461598	1.30206	1.55014	2	61	purine nucleoside monophosphate biosynthetic process	PRPS1;SLC25A12
GO:0034138	0.461598	1.30206	1.55014	2	61	toll-like receptor 3 signaling pathway	MEF2C;RPS6KA2
GO:0034620	0.461598	1.30206	1.55014	2	61	cellular response to unfolded protein	HDGF;PPP2R5B
GO:0006805	0.462468	1.20049	2.51581	3	99	xenobiotic metabolic process	MTR;GSTA4;ACSS1
GO:1900542	0.462556	1.10791	5.44083	6	214	regulation of purine nucleotide metabolic process	HTR2B;ARRB2;RGS17;TBC1D10B;CHN2;ELMOD1
GO:0048513	0.467346	1.1198	4.48705	5	207	organ development	CDKN2B;TPD52;STOX2;CD79A;CREB3L2
GO:0051704	0.467361	1.03468	24.2507	25	962	multi-organism process	SOX9;SCARB1;PVRL1;MMP2;FCGRT;CHGA;NR1H3;ADAMTS1;SPARC;MEF2C;LY96;LIN28A;BCL2L2;STX2;GTF2B;STOX2;PGAM2;SPATA4;BBS4;SMO;NUP210;YBX3;UNC13D;BAIAP2L1;WASL
GO:0009410	0.469054	1.18801	2.54122	3	100	response to xenobiotic stimulus	MTR;GSTA4;ACSS1
GO:0051384	0.469054	1.18801	2.54122	3	100	response to glucocorticoid	PLAT;SPARC;BCKDHB
GO:0032069	0.470032	1.28025	1.57556	2	62	regulation of nuclease activity	HDGF;PPP2R5B
GO:0010906	0.471206	1.61791	0.628462	1	25	regulation of glucose metabolic process	PPP1R3E
GO:0006955	0.471339	1.09746	5.49063	6	219	immune response	C4BPA;PVRL1;FCGRT;CXCL14;LTB;COL4A3BP
GO:0007270	0.473631	1.60614	0.632938	1	25	neuron-neuron synaptic transmission	ARRB2
GO:1901137	0.474898	1.08147	6.49733	7	259	carbohydrate derivative biosynthetic process	ST3GAL4;IGF1;ST3GAL1;STT3A;GALNT12;GALNT11;TRAK1
GO:0006342	0.474908	1.59997	0.635305	1	25	chromatin silencing	POU5F1
GO:0006611	0.474908	1.59997	0.635305	1	25	protein export from nucleus	NXT1
GO:0006778	0.474908	1.59997	0.635305	1	25	porphyrin-containing compound metabolic process	BLVRA
GO:0030838	0.474908	1.59997	0.635305	1	25	positive regulation of actin filament polymerization	BAIAP2L1
GO:0030947	0.474908	1.59997	0.635305	1	25	regulation of vascular endothelial growth factor receptor signaling pathway	VEGFC
GO:0032570	0.474908	1.59997	0.635305	1	25	response to progesterone	NR1H3
GO:0043589	0.474908	1.59997	0.635305	1	25	skin morphogenesis	SMO
GO:0046677	0.474908	1.59997	0.635305	1	25	response to antibiotic	MEF2C
GO:0048538	0.474908	1.59997	0.635305	1	25	thymus development	SIX1
GO:0061005	0.474908	1.59997	0.635305	1	25	cell differentiation involved in kidney development	MEF2C
GO:0071827	0.474908	1.59997	0.635305	1	25	plasma lipoprotein particle organization	SCARB1
GO:0009156	0.478385	1.25915	1.60097	2	63	ribonucleoside monophosphate biosynthetic process	PRPS1;SLC25A12
GO:0009593	0.478385	1.25915	1.60097	2	63	detection of chemical stimulus	SCARB1;LY96
GO:0046058	0.478385	1.25915	1.60097	2	63	cAMP metabolic process	ADRB1;ARRB2
GO:0007548	0.478534	1.58112	0.642335	1	26	sex differentiation	DMRTA1
GO:0080135	0.479229	1.10378	4.54878	5	179	regulation of cellular response to stress	MYD88;FBLN5;FZD7;APBB1;TWIST2
GO:0050794	0.48063	1.16987	2.58338	3	107	regulation of cellular process	RBP1;ANKRD39;AMIGO3
GO:0055114	0.480861	1.05529	9.50608	10	376	oxidation-reduction process	LDHA;FADS2;BCKDHB;CREG1;LOXL1;XDH;BLVRA;CREG2;LOX;PAM
GO:0051047	0.48274	1.56138	0.650223	1	26	positive regulation of secretion	TACR2
GO:0042107	0.485157	1.24237	1.62177	2	64	cytokine metabolic process	IL18;LTB
GO:0001894	0.485202	1.24226	1.62191	2	64	tissue homeostasis	USH1G;BBS4
GO:0044723	0.485409	1.54769	0.655524	1	27	single-organism carbohydrate metabolic process	GPCPD1
GO:0050905	0.485669	1.5478	0.65576	1	26	neuromuscular process	HOXD10
GO:0006869	0.486164	1.15643	2.60793	3	103	lipid transport	SLC27A1;NMUR2;COL4A3BP
GO:0009566	0.486658	1.23873	1.62638	2	64	fertilization	STX2;YBX3
[truncated: 572 more rows]

## Sheet: Supplementary Table 10
Supplementary Table 10 - Genes of pluripotent module (blue) KEGG enrichment
KEGGID	Pvalue	OddsRatio	ExpCount	Count	Size	Term	Symbols
10	2.68e-05	8.04497	1.26449	8	41	Glycolysis / Gluconeogenesis	GPI;LDHA;PGK1;PGAM1;ACSS1;PGAM2;ALDOC;GAPDHS
[truncated: 138 more rows]

[truncated: 1 more sheets: Supplementary Table 11]
